# Supplementary material for: MRMaid: The SRM Assay Design Tool for Arabidopsis and Other Species
Source: Front Plant Sci. 2012 Jul 20;3:164. doi: 10.3389/fpls.2012.00164 (PMC3401051; doi:10.3389/fpls.2012.00164)
Supplement: Table S1 — Proteins identified from discovery Orbitrap LC-MS analysis to generate candidate protein list. [file 29430_Bessant_DataSheet1.XLSX]

## Sheet: Suppl Table 1
Protein accession numbers	Protein molecular weight (Da)	Protein identification probability	Number of unique peptides	Number of unique spectra	Number of total spectra	Percentage of total spectra	Percentage sequence coverage
AT2G42590.1,AT2G42590.2	29521.2	1	3	3	3	0.000567	0.213
AT3G16640.1	18910.8	1	5	5	5	0.000945	0.298
AT5G52470.1	32829.3	1	7	7	7	0.00132	0.266
AT4G09320.1	18814.3	1	3	3	4	0.000756	0.154
AT2G47110.1,AT2G47110.2,AT3G62250.1	17812.3	1	5	5	5	0.000945	0.389
AT3G05060.1	59006.4	0.998	2	3	3	0.000567	0.0263
AT3G09820.1,AT3G09820.2	37836.3	1	5	5	5	0.000945	0.201
AT5G02960.1	15736.1	0.999	2	2	2	0.000378	0.155
AT2G41380.1	30557.9	0.998	2	2	2	0.000378	0.145
AT3G09200.1,AT3G09200.2	34133.4	1	4	4	4	0.000756	0.291
AT1G56070.1	93891.9	1	22	24	26	0.00491	0.327
AT5G43330.1	35674.8	1	3	3	3	0.000567	0.286
AT3G45030.1,AT5G62300.1,AT5G62300.2	13878.4	1	3	3	3	0.000567	0.298
AT4G34200.1	63324.9	1	3	3	3	0.000567	0.0498
AT1G43170.1,AT1G43170.2,AT1G43170.3,AT1G43170.5,AT1G43170.6,AT1G43170.7,AT1G43170.8,AT1G43170.9	44559.6	1	3	3	3	0.000567	0.0797
AT2G34480.1	21307.9	1	4	4	4	0.000756	0.14
AT2G16600.1,AT2G16600.2	18491.9	1	3	3	3	0.000567	0.283
AT2G42910.1	37560.6	1	2	3	3	0.000567	0.11
AT5G57290.1,AT5G57290.2,AT5G57290.3	11862.6	0.997	2	2	2	0.000378	0.217
AT1G55490.1,AT1G55490.2,AT3G13470.1	63809.3	1	4	4	4	0.000756	0.0967
AT2G19750.1,AT4G29390.1,AT5G56670.1	6887	0.998	2	2	2	0.000378	0.177
AT5G02500.1	71359.6	1	13	14	15	0.00284	0.266
AT3G08590.1,AT3G08590.2	60764.5	1	5	5	5	0.000945	0.173
AT1G51710.1,AT1G51710.2	53696.4	0.998	2	2	2	0.000378	0.0477
AT4G09000.1,AT4G09000.2	29932.9	1	4	5	5	0.000945	0.281
AT4G37870.1	73406.8	0.999	2	2	2	0.000378	0.0402
AT4G20360.1	51630.7	1	3	3	3	0.000567	0.0882
AT1G78380.1	25651.7	1	7	9	9	0.0017	0.315
AT3G04120.1	36914.6	1	13	17	21	0.00397	0.574
AT3G51800.1,AT3G51800.2,AT3G51800.3	42979.5	1	3	3	3	0.000567	0.0816
AT1G06020.1,AT1G06030.1,AT2G31390.1	35893.9	0.998	2	2	2	0.000378	0.0783
AT3G15730.1	91850.6	0.998	2	2	2	0.000378	0.0543
AT3G45970.1	28702.1	0.998	2	2	2	0.000378	0.0981
AT2G17390.1	36899.5	0.998	2	2	2	0.000378	0.0988
AT2G43750.1,AT2G43750.2	41657.6	0.998	2	2	2	0.000378	0.0842
AT1G77120.1	41177.7	1	10	11	11	0.00208	0.438
AT1G14320.1,AT1G26910.1	24909.5	1	3	4	4	0.000756	0.15
AT5G07350.1,AT5G07350.2	108236	0.998	2	2	2	0.000378	0.0212
AT2G41840.1	30878.4	1	4	4	5	0.000945	0.175
AT1G66240.1	11429.6	0.999	2	2	2	0.000378	0.245
AT2G01140.1	42328.1	1	3	3	3	0.000567	0.133
AT1G31812.1	10386.2	0.998	2	2	2	0.000378	0.326
AT5G56350.1	54412.1	0.998	2	2	2	0.000378	0.0522
AT1G02500.1,AT1G02500.2,AT4G01850.1,AT4G01850.2	43158	0.998	2	2	2	0.000378	0.26
AT5G11670.1	64414.6	1	5	5	5	0.000945	0.116
AT3G09840.1,AT3G53230.1	89396	1	2	2	2	0.000378	0.0222
AT2G17360.1,AT5G07090.1,AT5G07090.2,AT5G58420.1	29804.3	1	4	5	5	0.000945	0.176
AT3G58610.1,AT3G58610.2,AT3G58610.3	63813.9	1	4	5	6	0.00113	0.122
AT4G16720.1,AT4G17390.1	24239.3	1	2	2	2	0.000378	0.123
AT3G25520.1,AT5G39740.1,AT5G39740.2	34359.3	1	4	4	5	0.000945	0.143
AT3G52880.1,AT3G52880.2	46488.1	1	5	5	5	0.000945	0.166
AT2G39460.1,AT2G39460.2,AT3G55280.1,AT3G55280.2,AT3G55280.3	17442	1	3	4	4	0.000756	0.214
AT3G09630.1,AT3G09630.2	44703	1	4	4	4	0.000756	0.123
AT3G60750.1	79970.1	1	8	8	8	0.00151	0.202
AT2G37270.1,AT2G37270.2,AT3G11940.1,AT3G11940.2	22991	1	4	4	4	0.000756	0.28
AT3G22850.1	27106.6	0.998	2	2	2	0.000378	0.161
AT4G11600.1	25585.5	0.998	2	2	2	0.000378	0.19
AT2G28000.1	62073.4	1	4	4	4	0.000756	0.0904
AT3G48930.1	17957.7	1	3	3	3	0.000567	0.256
AT3G44300.1	37153.8	1	2	2	2	0.000378	0.115
AT1G66410.1,AT2G27030.1,AT2G27030.3,AT2G41110.1,AT3G43810.1,AT3G56800.1,AT5G21274.1,AT5G37780.1	16862.2	1	5	6	6	0.00113	0.436
AT5G20950.1,AT5G20950.2	67927.8	0.998	2	2	2	0.000378	0.0321
AT1G07750.1	38311	1	2	2	2	0.000378	0.112
AT5G38480.1,AT5G38480.2	28607.4	1	6	7	7	0.00132	0.275
AT4G00100.1	17086.1	0.999	2	2	2	0.000378	0.192
AT1G74050.1,AT1G74060.1	26107.7	1	3	4	4	0.000756	0.167
AT2G36530.1	47719.7	1	16	17	19	0.00359	0.541
AT2G04030.1,AT2G04030.2	88666.1	0.998	2	2	2	0.000378	0.0321
AT3G48990.1	55545.5	0.999	2	2	2	0.000378	0.0447
AT3G11510.1	16273	1	3	3	3	0.000567	0.227
AT3G18130.1	35827.9	1	2	2	2	0.000378	0.0767
AT1G04410.1	35570.9	1	7	9	9	0.0017	0.277
AT3G12780.1	50113.1	1	4	4	4	0.000756	0.15
AT5G56010.1,AT5G56030.1,AT5G56030.2	80068	1	17	18	19	0.00359	0.315
AT1G79550.1,AT1G79550.2	42132.9	1	13	15	16	0.00302	0.451
AT1G07890.1,AT1G07890.2,AT1G07890.3,AT1G07890.4,AT1G07890.5,AT1G07890.6,AT1G07890.7,AT1G07890.8	27562	1	10	12	14	0.00265	0.552
AT5G13420.1	47700.3	0.999	2	2	2	0.000378	0.0548
AT1G07920.1,AT1G07930.1,AT1G07940.1,AT1G07940.2,AT5G60390.1,AT5G60390.3	49503.4	1	14	16	26	0.00491	0.341
gi|136429	24409.3	1	3	3	3	0.000567	0.165
AT1G62380.1	36183.8	1	3	3	3	0.000567	0.159
AT1G65980.1	17428.2	0.998	2	2	2	0.000378	0.191
AT1G60730.1	37858.3	0.998	2	2	2	0.000378	0.0638
AT3G16950.1,AT3G16950.2	60757.4	0.998	2	2	2	0.000378	0.0596
AT2G27710.1,AT2G27710.2,AT2G27710.3,AT2G27710.4	11444.1	1	3	3	3	0.000567	0.235
AT1G42970.1	47659.3	1	8	9	9	0.0017	0.217
AT3G53020.1	18632.8	0.998	2	2	2	0.000378	0.123
AT1G27400.1,AT1G67430.1,AT1G67430.2	19854.1	1	3	3	3	0.000567	0.114
AT2G17420.1	40015	1	3	3	3	0.000567	0.106
AT1G57720.1,AT1G57720.2	46401.8	1	7	7	7	0.00132	0.257
AT2G46280.1,AT2G46280.2,AT2G46290.1	38996.4	0.998	2	2	2	0.000378	0.0701
AT1G72370.1,AT1G72370.2	32291.9	1	5	6	6	0.00113	0.252
AT5G22650.1,AT5G22650.2	32347.6	1	4	5	5	0.000945	0.219
AT2G01250.1	28172.5	1	6	6	6	0.00113	0.285
AT5G20010.1,AT5G20020.1,AT5G55190.1	25079.7	1	4	4	4	0.000756	0.249
AT2G30860.1	24146.4	0.999	2	2	2	0.000378	0.172
AT1G10630.1,AT1G23490.1,AT1G70490.1,AT1G70490.2,AT1G70490.3,AT2G47170.1,AT3G62290.1,AT3G62290.2,AT3G62290.3,AT5G14670.1	20593.4	1	3	3	3	0.000567	0.271
AT1G30580.1	44472.8	1	2	2	2	0.000378	0.0863
AT4G38740.1	18372.7	1	3	3	3	0.000567	0.203
AT3G02870.1,AT3G02870.2,AT3G02870.3	29122	1	2	2	2	0.000378	0.111
AT3G44110.1,AT3G44110.2,AT5G22060.1	46444.9	0.997	2	2	2	0.000378	0.05
AT2G15620.1	65505.8	1	3	3	3	0.000567	0.07
AT5G10360.1,AT5G10360.2	28163.2	1	3	3	3	0.000567	0.0884
AT1G09640.1	46662	0.998	2	2	2	0.000378	0.13
AT1G53310.1,AT1G53310.2,AT1G53310.3	110290	1	6	6	6	0.00113	0.0734
AT1G47250.1,AT5G42790.1	30409.7	0.998	2	2	2	0.000378	0.0722
AT1G04480.1,AT2G33370.1,AT3G04400.1,AT3G04400.2	15027.2	1	3	3	3	0.000567	0.271
AT5G18380.1,AT5G18380.2,AT5G18380.3	16617.8	0.999	2	2	2	0.000378	0.116
AT4G34870.1	18378.4	1	3	4	4	0.000756	0.192
AT5G15200.1	23037.4	1	3	3	3	0.000567	0.136
AT3G44310.1,AT3G44310.3	38152.3	0.998	2	2	2	0.000378	0.156
AT5G19770.1,AT5G19780.1	49654	1	5	5	5	0.000945	0.191
AT2G16430.2	54218.8	1	3	4	4	0.000756	0.0876
AT5G17920.1,AT5G17920.2	84358.4	1	17	19	19	0.00359	0.349
AT5G16970.1	38133.9	1	3	4	4	0.000756	0.13
AT2G36460.1	38387.4	1	4	4	4	0.000756	0.455
AT2G44060.1,AT2G44060.2	36038	1	2	2	2	0.000378	0.102
AT1G09780.1	60580	0.998	2	2	2	0.000378	0.158
AT5G20290.1	24994.2	1	3	4	4	0.000756	0.189
AT1G09590.1,AT1G09690.1,AT1G57660.1,AT1G57860.1	18652.8	0.999	2	2	2	0.000378	0.0732
AT3G52140.1,AT3G52140.2,AT3G52140.3,AT3G52140.4	153269	0.999	2	2	2	0.000378	0.0171
AT4G14960.1,AT4G14960.2	47235.1	0.997	2	2	2	0.000378	0.204
AT1G07660.1,AT1G07660.2,AT1G07820.1,AT1G07820.2,AT2G28740.1,AT3G45930.1,AT3G46320.1,AT3G53730.1,AT5G59690.1,AT5G59970.1	11409.9	1	3	3	3	0.000567	0.272
AT1G09180.1,AT1G56330.1,AT3G62560.1,AT4G02080.1	21967.5	0.998	2	2	2	0.000378	0.114
AT3G46440.1,AT3G46440.2	38390.2	0.998	2	2	2	0.000378	0.111
AT2G21330.1,AT2G21330.3	42931.5	1	2	2	2	0.000378	0.133
AT1G08360.1,AT2G27530.1,AT2G27530.2,AT5G22440.1,AT5G22440.2	24469.6	0.998	2	2	2	0.000378	0.153
AT5G09810.1	41736.6	1	9	10	10	0.00189	0.281
AT1G23190.1	63172	1	6	6	6	0.00113	0.165
AT4G33070.1	66212.8	1	3	3	3	0.000567	0.0379
AT1G26630.1	17140	1	4	5	5	0.000945	0.434
AT5G39570.1	43526.7	1	2	2	2	0.000378	0.0709
AT2G47610.1	29130.7	1	2	2	2	0.000378	0.0778
AT3G49910.1	16944.7	1	2	2	2	0.000378	0.11
AT5G27850.1	20967.7	1	5	5	5	0.000945	0.337
AT2G18020.1	27858.8	1	4	4	4	0.000756	0.19
AT5G19510.1	24201.2	1	3	3	3	0.000567	0.183
AT4G13930.1	51719.9	0.998	2	2	2	0.000378	0.0573
AT3G11710.1	70890.8	0.998	2	2	2	0.000378	0.0367
AT2G16060.1	18034.2	1	4	4	4	0.000756	0.369
AT3G09440.1,AT3G09440.2	71149.9	1	3	3	3	0.000567	0.228
AT1G22780.1,AT1G34030.1,AT4G09800.1	17546.1	1	2	2	2	0.000378	0.112
AT3G04840.1	29851.3	1	3	3	3	0.000567	0.103
ATCG00490.1	52955.6	1	5	5	5	0.000945	0.115
AT2G30870.1	24230.6	1	3	3	3	0.000567	0.223
AT4G18100.1	15503.3	1	3	4	4	0.000756	0.308
AT3G02230.1	40630.7	0.998	2	2	2	0.000378	0.168
AT3G44750.1,AT3G44750.2	26371.8	1	2	2	2	0.000378	0.098
AT1G22300.1	28915.9	1	3	3	3	0.000567	0.224
AT1G23290.1,AT1G70600.1	16455.7	0.998	2	2	2	0.000378	0.171
AT1G20010.1,AT1G75780.1,AT2G29550.1,AT4G20890.1,AT5G12250.1,AT5G23860.1,AT5G23860.2,AT5G44340.1,AT5G62690.1,AT5G62700.1	50217.3	1	4	4	4	0.000756	0.0958
AT5G20830.1,AT5G20830.2	93001	1	5	5	5	0.000945	0.0866
AT2G16950.1,AT2G16950.2	99637.6	0.998	2	2	2	0.000378	0.0346
AT5G26830.1	80939.1	1	3	3	3	0.000567	0.0423
AT3G47520.1	42406.3	1	4	4	4	0.000756	0.0993
AT5G15650.1	40891.9	1	5	6	6	0.00113	0.167
AT1G35720.1	36204.9	1	10	10	10	0.00189	0.372
AT1G33120.1,AT1G33140.1	22018.5	1	8	9	9	0.0017	0.495
AT1G65930.1	45747.8	1	6	6	7	0.00132	0.176
AT3G49010.1,AT3G49010.2,AT3G49010.3,AT3G49010.4	23767.5	1	5	5	5	0.000945	0.194
AT5G19550.1	44267.2	1	12	13	14	0.00265	0.496
AT4G02450.1,AT4G02450.2	25471	1	5	5	5	0.000945	0.195
AT4G13940.1	53379.2	1	8	8	8	0.00151	0.169
AT5G19440.1	35593.9	1	6	6	10	0.00189	0.267
AT3G13920.1,AT3G13920.2,AT3G13920.3	46704.9	1	6	8	8	0.00151	0.214
AT3G17390.1	42795.5	1	12	14	14	0.00265	0.389
AT3G55440.1	27168.2	1	11	11	12	0.00227	0.571
AT3G52930.1	38540.4	1	18	21	22	0.00416	0.615
AT1G02930.1,AT1G02930.2	23486.3	1	8	9	9	0.0017	0.418
AT1G71380.1	53276.1	1	7	7	7	0.00132	0.211
