# Supplementary material for: MRMaid: The SRM Assay Design Tool for Arabidopsis and Other Species
Source: Front Plant Sci. 2012 Jul 20;3:164. doi: 10.3389/fpls.2012.00164 (PMC3401051; doi:10.3389/fpls.2012.00164)
Supplement: Table S2 — List of candidate proteins for testing MRMaid. [file 29430_Bessant_DataSheet2.XLSX]

## Sheet: Suppl Table 2
AGI	Uniprot	in MRMaid?
AT4G13940	O23255	O23255
AT1G23190	O49299	O49299
AT5G17920	O50008	O50008
AT1G77120	P06525	P06525
AT5G02500	P22953	P22953
AT2G36530	P25696	P25696
AT1G42970	P25857	P25857
AT3G04120	P25858	P25858
AT5G38480	P42644	P42644
AT1G02930	P42760	P42760
AT5G19550	P46645	P46645
AT3G55440	P48491	P48491
AT1G33120	P49209	P49209
AT5G56010	P51818	P51818
AT5G09810	P53492	P53492
AT2G01250	P60040	P60040
AT1G04410	P93819	P93819
AT1G07890	Q05431	Q05431
AT1G71380	Q9C9H5	Q9C9H5
AT5G52470	Q9FEF8	Q9FEF8
AT1G57720	Q9FVT2	Q9FVT2
AT3G17390	Q9LUT2	Q9LUT2
AT1G53310	Q9MAH0	Q9MAH0
AT1G35720	Q9SYT0	Q9SYT0
AT1G78380	Q9ZRW8	Q9ZRW8
AT1G56070	Q9ASR1	#N/A
AT3G52930	Q9LF98	#N/A
AT1G07920	Q0WL56	#N/A
AT1G79550	Q9SAJ4	#N/A
AT3G60750	Q8RWV0	#N/A
AT1G65930	Q9SRZ6	#N/A
