# Supplementary material for: MRMaid: The SRM Assay Design Tool for Arabidopsis and Other Species
Source: Front Plant Sci. 2012 Jul 20;3:164. doi: 10.3389/fpls.2012.00164 (PMC3401051; doi:10.3389/fpls.2012.00164)
Supplement: Table S3 — MRMaid output for 25 candidate proteins. [file 29430_Bessant_DataSheet3.XLSX]

## Sheet: Suppl Table 3
Protein	Peptide Sequence	Peptide Probability	Peptide Score	RT	hydrophobicity	Product Ion	Product Ion Observation	Product Probability	Product Ion M/Z	predict product m/z	Product Ion Intensity	Precursor Charge	Precursor M/Z	predict peptide m/z
P51818	DSSMGGYMSSK	1	40.3	15.9	13.33	y10	39	0.32	1034.0-1034.55	1034.43	1(0)	1(39)	1149.13-1150.47	1148.45
P51818	DSSMGGYMSSK	1	40.3	15.9	13.33	y7	122	1	729.008-729.478	729.324	0.447(0.279)	1(39); 2(83)	1149.13-1150.47; 574.8-577.35	1148.44781;574.7278175
P51818	DSSMGGYMSSK	1	40.3	15.9	13.33	y9	97	0.795	946.991-948.365	947.397	0.168(0.046)	1(39); 2(58)	1149.13-1150.47; 574.8-577.35	1148.44781;574.7278175
P51818	DSSMGGYMSSK	1	40.3	15.9	13.33	y8	91	0.746	860.001-861.277	860.365	0.154(0.047)	1(37); 2(54)	1149.13-1150.47; 574.8-577.35	1148.44781;574.7278175
P51818	DSSMGGYMSSK	1	40.3	15.9	13.33	y6	57	0.467	671.95-672.47	672.303	0.175(0.055)	2(57)	574.8-577.35	574.728
O50008	DEALFSANAAALASR	0.488	36.7	24.4	35.145	y11	1979	0.842	1077.6-1079.56	1078.56	0.595(0.333)	2(1979)	753.0-756.37	753.378
O50008	DEALFSANAAALASR	0.488	36.7	24.4	35.145	y10	1976	0.841	930.497-932.493	931.496	0.529(0.295)	2(1976)	753.0-756.37	753.378
O50008	DEALFSANAAALASR	0.488	36.7	24.4	35.145	y4	1844	0.785	445.296-447.262	446.273	0.421(0.23)	2(1840); 3(4)	753.0-756.37; 502.82-503.32	753.3776025;502.587676666667
O50008	DEALFSANAAALASR	0.488	36.7	24.4	35.145	y5	1809	0.77	516.358-518.25	517.31	0.383(0.196)	2(1805); 3(4)	753.0-756.37; 502.82-503.32	753.3776025;502.587676666667
O50008	DEALFSANAAALASR	0.488	36.7	24.4	35.145	b12	1712	0.729	1173.59-1175.57	1174.57	0.361(0.187)	2(1712)	753.0-756.37	753.378
O50008	SFELLSLLPK	0.375	45.3	27.8	43.957	b8	1746	0.967	902.818-904.517	903.519	0.914(0.204)	2(1746)	572.72-576.33	573.339
O50008	SFELLSLLPK	0.375	45.3	27.8	43.957	y5	1554	0.861	556.374-558.363	557.366	0.626(0.174)	2(1554)	572.72-576.33	573.339
O50008	SFELLSLLPK	0.375	45.3	27.8	43.957	y2	1717	0.951	243.171-245.09	244.166	0.686(0.181)	2(1717)	572.72-576.33	573.339
O50008	SFELLSLLPK	0.375	45.3	27.8	43.957	y8	1521	0.843	911.738-913.575	912.577	0.355(0.088)	2(1521)	572.72-576.33	573.339
O50008	SFELLSLLPK	0.375	45.3	27.8	43.957	y3	1703	0.943	356.296-357.732	357.25	0.489(0.126)	2(1703)	572.72-576.33	573.339
O50008	ALGVDTVPVLVGPVSYLLLSK	0.783	21.7	34	60.0177	y14	2353	0.624	1484.15-1485.91	1484.91	0.976(0.109)	2(2347); 3(6)	1069.81-1073.14; 713.6-715.53	1070.1316275;713.757026666667
O50008	ALGVDTVPVLVGPVSYLLLSK	0.783	21.7	34	60.0177	y9	2171	0.576	1018.62-1020.61	1019.61	0.58(0.404)	2(873); 3(1298)	1069.81-1073.14; 713.6-715.53	1070.1316275;713.757026666667
O50008	ALGVDTVPVLVGPVSYLLLSK	0.783	21.7	34	60.0177	y10	1303	0.346	1075.67-1077.63	1076.64	0.589(0.153)	2(25); 3(1278)	1069.81-1073.14; 713.6-715.53	1070.1316275;713.757026666667
O50008	ALGVDTVPVLVGPVSYLLLSK	0.783	21.7	34	60.0177	b7	3613	0.958	655.369-657.335	656.362	0.328(0.187)	2(2314); 3(1299)	1069.81-1073.14; 713.6-715.53	1070.1316275;713.757026666667
O50008	ALGVDTVPVLVGPVSYLLLSK	0.783	21.7	34	60.0177	b10	1312	0.348	964.616-966.54	965.567	0.408(0.104)	2(37); 3(1275)	1069.81-1073.14; 713.6-715.53	1070.1316275;713.757026666667
O50008	AAGATWIQLDEPVLVMDLEGQK	0.398	29.4	30.9	52.0811	y11	1421	0.742	1227.76-1229.66	1228.66	0.737(0.313)	2(1413); 3(8)	1191.87-1195.1; 794.94-796.89	1192.1085575;795.07498
O50008	AAGATWIQLDEPVLVMDLEGQK	0.398	29.4	30.9	52.0811	y13	1372	0.716	1472.03-1473.73	1472.73	0.58(0.248)	2(1371); 3(1)	1191.87-1195.1; 794.94-796.89	1192.1085575;795.07498
O50008	AAGATWIQLDEPVLVMDLEGQK	0.398	29.4	30.9	52.0811	y14	1293	0.675	1585.1-1586.81	1585.81	0.399(0.151)	2(1292); 3(1)	1191.87-1195.1; 794.94-796.89	1192.1085575;795.07498
O50008	AAGATWIQLDEPVLVMDLEGQK	0.398	29.4	30.9	52.0811	y7	1701	0.888	819.423-821.383	820.387	0.471(0.191)	2(1364); 3(337)	1191.87-1195.1; 794.94-796.89	1192.1085575;795.07498
O50008	AAGATWIQLDEPVLVMDLEGQK	0.398	29.4	30.9	52.0811	y12	1320	0.689	1356.8-1358.7	1357.7	0.393(0.154)	2(1318); 3(2)	1191.87-1195.1; 794.94-796.89	1192.1085575;795.07498
P25696	IEEELGSEAIYAGVNFR	0.709	26.9	26.3	40.051	y7	3288	0.875	825.424-827.421	826.421	0.642(0.323)	2(3266); 3(22)	948.05-951.47; 632.983-634.32	948.4671425;632.64737
P25696	IEEELGSEAIYAGVNFR	0.709	26.9	26.3	40.051	y5	3086	0.821	591.331-593.293	592.321	0.497(0.25)	2(3060); 3(26)	948.05-951.47; 632.983-634.32	948.4671425;632.64737
P25696	IEEELGSEAIYAGVNFR	0.709	26.9	26.3	40.051	y6	2985	0.795	662.368-664.354	663.358	0.38(0.177)	2(2961); 3(24)	948.05-951.47; 632.983-634.32	948.4671425;632.64737
P25696	IEEELGSEAIYAGVNFR	0.709	26.9	26.3	40.051	y8	2723	0.725	938.508-940.504	939.505	0.283(0.163)	2(2722); 3(1)	948.05-951.47; 632.983-634.32	948.4671425;632.64737
P25696	IEEELGSEAIYAGVNFR	0.709	26.9	26.3	40.051	b10	2842	0.756	1070.55-1072.52	1071.52	0.309(0.134)	2(2823); 3(19)	948.05-951.47; 632.983-634.32	948.4671425;632.64737
P25696	VTAAVPSGASTGIYEALELR	0.542	21.5	26	39.2705	y15	2533	0.882	1563.04-1564.8	1563.8	0.955(0.146)	2(2531); 3(2)	1002.13-1005.53; 668.64-670.42	1002.5302725;668.689456666667
P25696	VTAAVPSGASTGIYEALELR	0.542	21.5	26	39.2705	b5	2185	0.761	441.28-443.176	442.267	0.165(0.112)	2(1998); 3(187)	1002.13-1005.53; 668.64-670.42	1002.5302725;668.689456666667
P25696	VTAAVPSGASTGIYEALELR	0.542	21.5	26	39.2705	y7	696	0.242	892.508-894.466	893.473	0.163(0.082)	2(519); 3(177)	1002.13-1005.53; 668.64-670.42	1002.5302725;668.689456666667
P25696	VTAAVPSGASTGIYEALELR	0.542	21.5	26	39.2705	y3	195	0.068	416.264-418.185	417.246	0.596(0.219)	2(9); 3(186)	1002.13-1005.53; 668.64-670.42	1002.5302725;668.689456666667
P25696	VTAAVPSGASTGIYEALELR	0.542	21.5	26	39.2705	y11	669	0.233	1250.91-1252.65	1251.66	0.124(0.05)	2(667); 3(2)	1002.13-1005.53; 668.64-670.42	1002.5302725;668.689456666667
P25696	SGETEDTFIADLAVGLSTGQIK	0.402	27.1	28.3	45.2499	y8	2037	0.955	802.481-804.461	803.463	0.78(0.296)	2(1877); 3(160)	1125.76-1129.06; 751.27-752.78	1126.0648725;751.045856666667
P25696	SGETEDTFIADLAVGLSTGQIK	0.402	27.1	28.3	45.2499	y13	1770	0.83	1271.75-1273.72	1272.72	0.328(0.119)	2(1769); 3(1)	1125.76-1129.06; 751.27-752.78	1126.0648725;751.045856666667
P25696	SGETEDTFIADLAVGLSTGQIK	0.402	27.1	28.3	45.2499	y9	1848	0.867	901.561-903.529	902.531	0.369(0.132)	2(1808); 3(40)	1125.76-1129.06; 751.27-752.78	1126.0648725;751.045856666667
P25696	SGETEDTFIADLAVGLSTGQIK	0.402	27.1	28.3	45.2499	b14	1842	0.864	1448.71-1450.67	1449.67	0.357(0.133)	2(1790); 3(52)	1125.76-1129.06; 751.27-752.78	1126.0648725;751.045856666667
P25696	SGETEDTFIADLAVGLSTGQIK	0.402	27.1	28.3	45.2499	y10	1793	0.841	972.598-974.564	973.568	0.307(0.107)	2(1785); 3(8)	1125.76-1129.06; 751.27-752.78	1126.0648725;751.045856666667
P25696	GNPTVEVDIHTSNGIK	0.39	26.5	19.5	22.5	y7	1951	0.944	755.403-757.364	756.4	0.662(0.315)	1(3); 2(1945); 3(3)	1681.98-1683.23; 839.94-843.43; 561.16-561.46	1679.84783;840.4278275;560.62116
P25696	GNPTVEVDIHTSNGIK	0.39	26.5	19.5	22.5	y11	1594	0.771	1212.16-1213.62	1212.62	0.295(0.143)	1(2); 2(1592)	1681.98-1683.23; 839.94-843.43	1679.84783;840.4278275
P25696	GNPTVEVDIHTSNGIK	0.39	26.5	19.5	22.5	y9	1467	0.71	983.541-985.511	984.511	0.233(0.09)	1(2); 2(1465)	1681.98-1683.23; 839.94-843.43	1679.84783;840.4278275
P25696	GNPTVEVDIHTSNGIK	0.39	26.5	19.5	22.5	b8	1613	0.78	811.383-813.376	812.379	0.297(0.195)	2(1613)	839.94-843.43	840.428
P25696	GNPTVEVDIHTSNGIK	0.39	26.5	19.5	22.5	y10	1247	0.603	1082.58-1084.58	1083.58	0.183(0.068)	2(1247)	839.94-843.43	840.428
P22953	STVHDVVLVGGSTR	0.712	32.3	21.2	26.825	y8	705	0.786	787.53-789.458	788.463	0.41(0.233)	2(705)	712.95-716.33	713.383
P22953	STVHDVVLVGGSTR	0.712	32.3	21.2	26.825	y10	712	0.794	1001.58-1003.54	1002.56	0.35(0.208)	1(35); 2(677)	1426.04-1429.14; 712.95-716.33	1425.75756;713.3826925
P22953	STVHDVVLVGGSTR	0.712	32.3	21.2	26.825	y5	725	0.808	477.021-477.673	477.242	0.507(0.284)	2(725)	712.95-716.33	713.383
P22953	STVHDVVLVGGSTR	0.712	32.3	21.2	26.825	y7	722	0.805	688.413-690.393	689.395	0.403(0.224)	2(722)	712.95-716.33	713.383
P22953	STVHDVVLVGGSTR	0.712	32.3	21.2	26.825	y9	676	0.754	887.132-888.516	887.531	0.37(0.279)	1(97); 2(579)	1426.04-1429.14; 712.95-716.33	1425.75756;713.3826925
P22953	EIAEAYLGVTIK	0.416	40.9	24.6	35.705	y8	432	0.824	863.559-865.514	864.519	0.535(0.268)	2(432)	653.27-656.36	653.363
P22953	EIAEAYLGVTIK	0.416	40.9	24.6	35.705	y7	437	0.834	792.484-794.482	793.482	0.497(0.253)	2(437)	653.27-656.36	653.363
P22953	EIAEAYLGVTIK	0.416	40.9	24.6	35.705	y5	430	0.821	516.531-518.246	517.335	0.634(0.319)	2(430)	653.27-656.36	653.363
P22953	EIAEAYLGVTIK	0.416	40.9	24.6	35.705	y6	429	0.819	629.437-631.412	630.419	0.483(0.233)	2(429)	653.27-656.36	653.363
P22953	EIAEAYLGVTIK	0.416	40.9	24.6	35.705	y10	362	0.691	1063.65-1065.6	1064.6	0.303(0.127)	2(362)	653.27-656.36	653.363
P22953	EFAAEEISSMVLIK	0.384	43.4	27.9	44.3875	y9	435	0.899	1018.9-1020.58	1019.58	0.486(0.267)	2(435)	783.51-786.22	783.404
P22953	EFAAEEISSMVLIK	0.384	43.4	27.9	44.3875	b13	438	0.905	1419.74-1421.69	1420.7	0.552(0.315)	2(438)	783.51-786.22	783.404
P22953	EFAAEEISSMVLIK	0.384	43.4	27.9	44.3875	y8	441	0.911	889.54-891.525	890.538	0.436(0.241)	2(441)	783.51-786.22	783.404
P22953	EFAAEEISSMVLIK	0.384	43.4	27.9	44.3875	y6	449	0.928	689.65-691.383	690.422	0.474(0.253)	2(449)	783.51-786.22	783.404
P22953	EFAAEEISSMVLIK	0.384	43.4	27.9	44.3875	y10	393	0.812	1148.11-1149.61	1148.62	0.355(0.19)	2(393)	783.51-786.22	783.404
P22953	FSDSSVQSDMK	0.214	46.7	15.8	12.91	y8	221	0.819	881.04-882.207	881.404	0.488(0.35)	1(75); 2(146)	1230.33-1232.59; 615.32-618.14	1229.52341;615.2656175
P22953	FSDSSVQSDMK	0.214	46.7	15.8	12.91	y9	261	0.967	995.441-997.426	996.431	0.381(0.236)	1(74); 2(187)	1230.33-1232.59; 615.32-618.14	1229.52341;615.2656175
P22953	FSDSSVQSDMK	0.214	46.7	15.8	12.91	y5	219	0.811	607.295-609.121	608.271	0.372(0.261)	1(73); 2(146)	1230.33-1232.59; 615.32-618.14	1229.52341;615.2656175
P22953	FSDSSVQSDMK	0.214	46.7	15.8	12.91	y7	202	0.748	793.701-795.116	794.372	0.238(0.125)	1(46); 2(156)	1230.33-1232.59; 615.32-618.14	1229.52341;615.2656175
P22953	FSDSSVQSDMK	0.214	46.7	15.8	12.91	y4	240	0.889	480.026-480.597	480.213	0.267(0.148)	1(66); 2(174)	1230.33-1232.59; 615.32-618.14	1229.52341;615.2656175
P25858	GILGYTEDDVVSTDFVGDNR	0.614	27.3	26.1	39.533	y9	105	1	1010.29-1011.01	1010.45	1(0)	2(105)	1086.5-1086.52	1086
P25858	GILGYTEDDVVSTDFVGDNR	0.614	27.3	26.1	39.533	y10	68	0.648	1109.41-1110.12	1109.52	0.252(0.086)	2(68)	1086.5-1086.52	1086
P25858	GILGYTEDDVVSTDFVGDNR	0.614	27.3	26.1	39.533	y6	103	0.981	707.342-707.95	707.348	0.216(0.135)	2(103)	1086.5-1086.52	1086
P25858	GILGYTEDDVVSTDFVGDNR	0.614	27.3	26.1	39.533	y8	82	0.781	923.112-924.052	923.422	0.203(0.068)	2(82)	1086.5-1086.52	1086
P25858	GILGYTEDDVVSTDFVGDNR	0.614	27.3	26.1	39.533	y7	101	0.962	822.29-822.987	822.375	0.192(0.058)	2(101)	1086.5-1086.52	1086
P25858	VLPALNGK	0.292	23.1	17	16.1861	y6	50	1	599.189-600.264	599.352	0.974(0.058)	1(37); 2(13)	811.35-813.44; 406.255-408.02	810.49631;405.7520675
P25858	VLPALNGK	0.292	23.1	17	16.1861	b2	13	0.26	213.004-213.165	213.16	0.313(0.044)	2(13)	406.255-408.02	405.752
P25858	VPTVDVSVVDLTVR	0.117	43.6	24.8	36.32	y8	15	0.75	888.522-889.012	888.515	0.973(0.103)	2(15)	749.929-749.935	749.424
P25858	VPTVDVSVVDLTVR	0.117	43.6	24.8	36.32	y10	15	0.75	1102.57-1103.12	1102.61	0.539(0.063)	2(15)	749.929-749.935	749.424
P25858	VPTVDVSVVDLTVR	0.117	43.6	24.8	36.32	y6	19	0.95	702.406-702.915	702.415	0.469(0.11)	2(14); 3(5)	749.929-749.935; 500.29-500.291	749.4240225;499.951956666667
P25858	VPTVDVSVVDLTVR	0.117	43.6	24.8	36.32	y5	19	0.95	603.086-603.837	603.347	0.441(0.3)	2(14); 3(5)	749.929-749.935; 500.29-500.291	749.4240225;499.951956666667
P25858	VPTVDVSVVDLTVR	0.117	43.6	24.8	36.32	y9	15	0.75	987.573-988.098	987.584	0.327(0.042)	2(15)	749.929-749.935	749.424
P25858	AASFNIIPSSTGAAK	0.152	27.4	20.1	23.99	y9	26	1	831.452-831.92	831.458	1(0)	2(26)	717.883-717.887	717.38
P25858	AASFNIIPSSTGAAK	0.152	27.4	20.1	23.99	y10	26	1	944.472-945.039	944.542	0.163(0.026)	2(26)	717.883-717.887	717.38
P25858	AASFNIIPSSTGAAK	0.152	27.4	20.1	23.99	y11	25	0.962	1058.51-1059.06	1058.58	0.126(0.017)	2(25)	717.883-717.887	717.38
P25858	AASFNIIPSSTGAAK	0.152	27.4	20.1	23.99	b6	1	0.038	604.276-604.276	604.309	0.205(0)	2(1)	717.883-717.887	717.38
P46645	LILGADSPAITESR	0.569	38	21.6	27.91	y9	362	0.862	974.627-976.474	975.475	0.363(0.12)	2(362)	721.18-724.33	721.393
P46645	LILGADSPAITESR	0.569	38	21.6	27.91	y8	402	0.957	859.555-861.372	860.448	0.378(0.244)	1(47); 2(355)	1442.63-1444.97; 721.18-724.33	1441.77762;721.3927225
P46645	LILGADSPAITESR	0.569	38	21.6	27.91	y7	363	0.864	773.211-774.342	773.416	0.388(0.135)	2(363)	721.18-724.33	721.393
P46645	LILGADSPAITESR	0.569	38	21.6	27.91	y11	354	0.843	1102.98-1104.51	1103.53	0.312(0.103)	2(354)	721.18-724.33	721.393
P46645	LILGADSPAITESR	0.569	38	21.6	27.91	y4	361	0.86	492.104-493.036	492.242	0.35(0.105)	2(361)	721.18-724.33	721.393
P46645	VFNLAGLSVEYFR	0.572	36.1	28	44.44	y8	386	0.915	969.603-971.45	970.5	0.727(0.291)	2(386)	757.43-760.37	757.4
P46645	VFNLAGLSVEYFR	0.572	36.1	28	44.44	y6	382	0.905	800.16-801.328	800.394	0.737(0.292)	2(382)	757.43-760.37	757.4
P46645	VFNLAGLSVEYFR	0.572	36.1	28	44.44	y9	356	0.844	1040.74-1042.53	1041.54	0.362(0.129)	2(356)	757.43-760.37	757.4
P46645	VFNLAGLSVEYFR	0.572	36.1	28	44.44	y4	366	0.867	613.295-615.264	614.294	0.421(0.148)	2(366)	757.43-760.37	757.4
P46645	VFNLAGLSVEYFR	0.572	36.1	28	44.44	y5	374	0.886	712.418-714.316	713.362	0.368(0.12)	2(374)	757.43-760.37	757.4
P46645	APEDPILGVTVAYNNDPSPVK	0.623	31.5	23.5	32.9324	y12	349	0.759	1304.24-1305.65	1304.65	0.782(0.309)	2(348); 3(1)	1097.83-1101.01; 732.62-734.13	1098.0593925;732.375536666667
P46645	APEDPILGVTVAYNNDPSPVK	0.623	31.5	23.5	32.9324	y14	344	0.748	1459.76-1461.72	1460.74	0.682(0.267)	2(342); 3(2)	1097.83-1101.01; 732.62-734.13	1098.0593925;732.375536666667
P46645	APEDPILGVTVAYNNDPSPVK	0.623	31.5	23.5	32.9324	y9	401	0.872	1032.53-1034.47	1033.5	0.486(0.185)	2(342); 3(59)	1097.83-1101.01; 732.62-734.13	1098.0593925;732.375536666667
P46645	APEDPILGVTVAYNNDPSPVK	0.623	31.5	23.5	32.9324	y5	391	0.85	526.444-527.584	527.319	0.536(0.206)	2(337); 3(54)	1097.83-1101.01; 732.62-734.13	1098.0593925;732.375536666667
P46645	APEDPILGVTVAYNNDPSPVK	0.623	31.5	23.5	32.9324	b9	397	0.863	891.553-893.453	892.478	0.51(0.195)	2(341); 3(56)	1097.83-1101.01; 732.62-734.13	1098.0593925;732.375536666667
P46645	EYIPIVGISDFNK	0.278	32.7	26.4	40.436	y10	194	0.946	1089.29-1090.54	1089.59	0.926(0.188)	1(13); 2(181)	1494.65-1496.89; 747.04-750.11	1493.77656;747.3921925
P46645	EYIPIVGISDFNK	0.278	32.7	26.4	40.436	y7	193	0.941	780.149-780.594	780.389	0.336(0.074)	1(13); 2(180)	1494.65-1496.89; 747.04-750.11	1493.77656;747.3921925
P46645	EYIPIVGISDFNK	0.278	32.7	26.4	40.436	y8	185	0.902	878.608-880.219	879.458	0.171(0.046)	1(13); 2(172)	1494.65-1496.89; 747.04-750.11	1493.77656;747.3921925
P46645	EYIPIVGISDFNK	0.278	32.7	26.4	40.436	y5	185	0.902	610.102-610.661	610.284	0.189(0.035)	1(8); 2(177)	1494.65-1496.89; 747.04-750.11	1493.77656;747.3921925
P46645	EYIPIVGISDFNK	0.278	32.7	26.4	40.436	b6	149	0.727	715.007-715.682	715.403	0.146(0.055)	2(149)	747.04-750.11	747.392
Q9LUT2	ANVDYEQIVR	0.662	40.8	18.3	19.495	y7	318	0.772	922.171-923.462	922.463	0.726(0.325)	2(318)	603.19-605.68	603.306
Q9LUT2	ANVDYEQIVR	0.662	40.8	18.3	19.495	y6	374	0.908	806.474-808.402	807.436	0.528(0.286)	1(87); 2(287)	1206.27-1208.62; 603.19-605.68	1205.60403;603.3059275
Q9LUT2	ANVDYEQIVR	0.662	40.8	18.3	19.495	y8	275	0.667	1021.18-1022.47	1021.53	0.339(0.11)	2(275)	603.19-605.68	603.306
Q9LUT2	ANVDYEQIVR	0.662	40.8	18.3	19.495	y5	288	0.699	644.138-645.336	644.373	0.367(0.131)	2(288)	603.19-605.68	603.306
Q9LUT2	ANVDYEQIVR	0.662	40.8	18.3	19.495	b9	263	0.638	1032.0-1033.5	1032.5	0.281(0.106)	2(263)	603.19-605.68	603.306
Q9LUT2	DDADFTWEVVKPLK	0.505	33.1	26.8	41.4195	y7	298	0.949	811.733-813.52	812.525	0.464(0.265)	2(298)	830.93-834.25	831.419
Q9LUT2	DDADFTWEVVKPLK	0.505	33.1	26.8	41.4195	y8	287	0.914	998.014-999.572	998.604	0.331(0.136)	2(287)	830.93-834.25	831.419
Q9LUT2	DDADFTWEVVKPLK	0.505	33.1	26.8	41.4195	y9	284	0.904	1099.25-1100.65	1099.65	0.314(0.13)	2(284)	830.93-834.25	831.419
Q9LUT2	DDADFTWEVVKPLK	0.505	33.1	26.8	41.4195	y4	273	0.869	485.176-485.549	485.345	0.266(0.09)	2(273)	830.93-834.25	831.419
Q9LUT2	DDADFTWEVVKPLK	0.505	33.1	26.8	41.4195	y3	278	0.885	357.077-357.43	357.25	0.31(0.108)	2(278)	830.93-834.25	831.419
Q9LUT2	TQVTIEYINESGAMVPVR	0.46	28.3	26.1	39.6415	b15	272	0.951	1635.84-1637.78	1636.79	0.763(0.306)	2(272)	1003.54-1006.51	1003.51
Q9LUT2	TQVTIEYINESGAMVPVR	0.46	28.3	26.1	39.6415	y3	272	0.951	371.093-371.441	371.241	0.519(0.216)	2(269); 3(3)	1003.54-1006.51; 669.68-670.21	1003.5110375;669.3433
Q9LUT2	TQVTIEYINESGAMVPVR	0.46	28.3	26.1	39.6415	b14	247	0.864	1536.76-1538.7	1537.72	0.319(0.106)	2(247)	1003.54-1006.51	1003.51
Q9LUT2	TQVTIEYINESGAMVPVR	0.46	28.3	26.1	39.6415	y4	258	0.902	470.211-471.304	470.309	0.322(0.117)	2(255); 3(3)	1003.54-1006.51; 669.68-670.21	1003.5110375;669.3433
Q9LUT2	TQVTIEYINESGAMVPVR	0.46	28.3	26.1	39.6415	y10	201	0.703	1058.86-1060.51	1059.53	0.17(0.048)	2(201)	1003.54-1006.51	1003.51
Q9LUT2	VLVNIEQQSPDIAQGVHGHLTK	0.317	28.4	24.4	35.3176	y13	183	0.929	1372.43-1373.68	1372.73	0.899(0.208)	2(183)	1191.74-1194.64	1191.64
Q9LUT2	VLVNIEQQSPDIAQGVHGHLTK	0.317	28.4	24.4	35.3176	y11	181	0.919	1160.27-1161.59	1160.65	0.779(0.151)	2(181)	1191.74-1194.64	1191.64
Q9LUT2	VLVNIEQQSPDIAQGVHGHLTK	0.317	28.4	24.4	35.3176	y14	181	0.919	1459.09-1460.64	1459.77	0.614(0.141)	2(181)	1191.74-1194.64	1191.64
Q9LUT2	VLVNIEQQSPDIAQGVHGHLTK	0.317	28.4	24.4	35.3176	y10	180	0.914	1046.75-1048.54	1047.57	0.504(0.109)	2(180)	1191.74-1194.64	1191.64
Q9LUT2	VLVNIEQQSPDIAQGVHGHLTK	0.317	28.4	24.4	35.3176	y8	176	0.893	848.239-849.4	848.474	0.269(0.047)	2(176)	1191.74-1194.64	1191.64
P48491	VTNWSNVVIAYEPVWAIGTGK	0.847	26.8	30.5	51.1141	y12	1902	0.813	1290.71-1292.67	1291.67	0.755(0.296)	2(1895); 3(7)	1151.82-1155.1; 768.35-770.17	1152.1013975;768.40354
P48491	VTNWSNVVIAYEPVWAIGTGK	0.847	26.8	30.5	51.1141	y11	2038	0.871	1219.67-1221.63	1220.63	0.553(0.245)	2(1879); 3(159)	1151.82-1155.1; 768.35-770.17	1152.1013975;768.40354
P48491	VTNWSNVVIAYEPVWAIGTGK	0.847	26.8	30.5	51.1141	y10	2068	0.884	1056.58-1058.57	1057.57	0.595(0.265)	2(1900); 3(168)	1151.82-1155.1; 768.35-770.17	1152.1013975;768.40354
P48491	VTNWSNVVIAYEPVWAIGTGK	0.847	26.8	30.5	51.1141	y13	1822	0.779	1403.77-1405.75	1404.75	0.446(0.172)	2(1821); 3(1)	1151.82-1155.1; 768.35-770.17	1152.1013975;768.40354
P48491	VTNWSNVVIAYEPVWAIGTGK	0.847	26.8	30.5	51.1141	y9	2071	0.885	927.551-929.515	928.526	0.479(0.22)	2(1876); 3(195)	1151.82-1155.1; 768.35-770.17	1152.1013975;768.40354
P48491	AILNESSEFVGDK	0.297	45.9	20.6	25.36	y8	791	0.965	867.663-869.398	868.405	0.537(0.224)	1(144); 2(647)	1408.25-1411.92; 703.82-707.35	1407.68814;704.3479825
P48491	AILNESSEFVGDK	0.297	45.9	20.6	25.36	y10	758	0.924	1111.09-1112.49	1111.49	0.397(0.176)	1(141); 2(617)	1408.25-1411.92; 703.82-707.35	1407.68814;704.3479825
P48491	AILNESSEFVGDK	0.297	45.9	20.6	25.36	y11	698	0.851	1223.89-1225.57	1224.57	0.279(0.112)	1(143); 2(555)	1408.25-1411.92; 703.82-707.35	1407.68814;704.3479825
P48491	AILNESSEFVGDK	0.297	45.9	20.6	25.36	y6	731	0.891	693.354-695.333	694.341	0.316(0.231)	1(137); 2(594)	1408.25-1411.92; 703.82-707.35	1407.68814;704.3479825
P48491	AILNESSEFVGDK	0.297	45.9	20.6	25.36	b10	733	0.894	1089.6-1091.53	1090.54	0.314(0.12)	1(144); 2(589)	1408.25-1411.92; 703.82-707.35	1407.68814;704.3479825
P48491	NVSADVAATTR	0.267	34.3	14.9	10.54	y9	507	0.689	891.246-892.361	891.454	0.852(0.252)	2(507)	552.34-555.15	552.282
P48491	NVSADVAATTR	0.267	34.3	14.9	10.54	y6	236	0.321	617.431-619.355	618.357	0.596(0.169)	1(207); 2(29)	1103.94-1107.55; 552.34-555.15	1103.55708;552.2824525
P48491	NVSADVAATTR	0.267	34.3	14.9	10.54	y5	489	0.664	518.35-519.575	519.289	0.239(0.164)	2(489)	552.34-555.15	552.282
P48491	NVSADVAATTR	0.267	34.3	14.9	10.54	y4	465	0.632	448.107-448.537	448.252	0.211(0.108)	2(465)	552.34-555.15	552.282
P48491	NVSADVAATTR	0.267	34.3	14.9	10.54	y7	381	0.518	732.418-734.211	733.384	0.156(0.103)	2(381)	552.34-555.15	552.282
P48491	VAYALAQGLK	0.15	42.5	20.1	24.11	y8	408	0.988	863.094-864.488	863.499	0.685(0.243)	1(168); 2(240)	1033.2-1035.74; 516.72-519.51	1032.59675;516.8022875
P48491	VAYALAQGLK	0.15	42.5	20.1	24.11	y6	399	0.966	628.956-630.394	629.399	0.501(0.146)	1(167); 2(232)	1033.2-1035.74; 516.72-519.51	1032.59675;516.8022875
P48491	VAYALAQGLK	0.15	42.5	20.1	24.11	y7	396	0.959	700.135-701.251	700.436	0.43(0.126)	1(167); 2(229)	1033.2-1035.74; 516.72-519.51	1032.59675;516.8022875
P48491	VAYALAQGLK	0.15	42.5	20.1	24.11	y5	168	0.407	516.113-516.924	516.315	0.977(0.098)	1(167); 2(1)	1033.2-1035.74; 516.72-519.51	1032.59675;516.8022875
P48491	VAYALAQGLK	0.15	42.5	20.1	24.11	b9	400	0.969	887.037-888.434	887.499	0.522(0.198)	1(167); 2(233)	1033.2-1035.74; 516.72-519.51	1032.59675;516.8022875
P06525	FITHTVPFSEINK	0.723	29.5	24	34.15	y7	516	0.992	834.196-835.413	834.436	0.614(0.317)	1(46); 2(334); 3(136)	1532.66-1535.02; 766.4-769.41; 511.55-512.88	1531.80345;766.4056375;511.273033333333
P06525	FITHTVPFSEINK	0.723	29.5	24	34.15	y9	356	0.685	1033.84-1035.53	1034.55	0.24(0.089)	1(36); 2(320)	1532.66-1535.02; 766.4-769.41	1531.80345;766.4056375
P06525	FITHTVPFSEINK	0.723	29.5	24	34.15	y8	353	0.679	933.203-934.494	933.505	0.234(0.092)	1(35); 2(318)	1532.66-1535.02; 766.4-769.41	1531.80345;766.4056375
P06525	FITHTVPFSEINK	0.723	29.5	24	34.15	b6	508	0.977	699.164-699.59	699.383	0.265(0.072)	1(46); 2(326); 3(136)	1532.66-1535.02; 766.4-769.41; 511.55-512.88	1531.80345;766.4056375;511.273033333333
P06525	FITHTVPFSEINK	0.723	29.5	24	34.15	y11	242	0.465	1272.36-1273.65	1272.66	0.185(0.112)	1(46); 2(196)	1532.66-1535.02; 766.4-769.41	1531.80345;766.4056375
P06525	GQSVAIFGLGAVGLGAAEGAR	0.547	30.2	27.5	43.3356	y9	371	0.944	800.614-802.362	801.422	0.671(0.311)	2(357); 3(14)	950.36-953.35; 634.19-635.19	950.5122075;634.010746666667
P06525	GQSVAIFGLGAVGLGAAEGAR	0.547	30.2	27.5	43.3356	y12	346	0.88	1028.16-1029.49	1028.55	0.361(0.151)	2(346)	950.36-953.35	950.512
P06525	GQSVAIFGLGAVGLGAAEGAR	0.547	30.2	27.5	43.3356	y7	350	0.891	630.529-631.68	631.316	0.406(0.179)	2(350)	950.36-953.35	950.512
P06525	GQSVAIFGLGAVGLGAAEGAR	0.547	30.2	27.5	43.3356	y10	347	0.883	899.546-901.476	900.49	0.312(0.123)	2(347)	950.36-953.35	950.512
P06525	GQSVAIFGLGAVGLGAAEGAR	0.547	30.2	27.5	43.3356	y14	303	0.771	1197.92-1199.64	1198.65	0.249(0.086)	2(303)	950.36-953.35	950.512
P06525	DHDKPIQQVIAEMTDGGVDR	0.595	23.5	22	29.01	y7	206	0.481	719.205-719.627	719.332	0.639(0.212)	2(2); 3(204)	1112.25-1115.0; 741.68-743.45	1112.0333875;741.691533333333
P06525	DHDKPIQQVIAEMTDGGVDR	0.595	23.5	22	29.01	y10	405	0.946	1049.55-1051.38	1050.45	0.287(0.16)	2(205); 3(200)	1112.25-1115.0; 741.68-743.45	1112.0333875;741.691533333333
P06525	DHDKPIQQVIAEMTDGGVDR	0.595	23.5	22	29.01	y5	412	0.963	503.164-503.446	503.258	0.387(0.11)	2(213); 3(199)	1112.25-1115.0; 741.68-743.45	1112.0333875;741.691533333333
P06525	DHDKPIQQVIAEMTDGGVDR	0.595	23.5	22	29.01	y9	218	0.509	978.577-980.293	979.415	0.327(0.134)	2(21); 3(197)	1112.25-1115.0; 741.68-743.45	1112.0333875;741.691533333333
P06525	DHDKPIQQVIAEMTDGGVDR	0.595	23.5	22	29.01	y6	207	0.484	617.374-618.524	618.285	0.442(0.162)	2(7); 3(200)	1112.25-1115.0; 741.68-743.45	1112.0333875;741.691533333333
P06525	IIGVDFNSK	0.22	38.9	19.1	21.5325	y7	157	0.994	766.132-766.511	766.374	0.985(0.06)	1(97); 2(60)	992.31-994.72; 496.58-498.44	991.53382;496.2708225
P06525	IIGVDFNSK	0.22	38.9	19.1	21.5325	y4	97	0.614	495.255-495.382	495.257	0.634(0.035)	1(97)	992.31-994.72	991.534
P06525	IIGVDFNSK	0.22	38.9	19.1	21.5325	y5	155	0.981	610.055-610.475	610.284	0.317(0.144)	1(97); 2(58)	992.31-994.72; 496.58-498.44	991.53382;496.2708225
P06525	IIGVDFNSK	0.22	38.9	19.1	21.5325	y8	78	0.494	879.17-879.59	879.458	0.117(0.01)	1(77); 2(1)	992.31-994.72; 496.58-498.44	991.53382;496.2708225
P06525	IIGVDFNSK	0.22	38.9	19.1	21.5325	y3	95	0.601	348.157-348.332	348.188	0.124(0.012)	1(95)	992.31-994.72	991.534
Q05431	SGFEGAWTSNPLIFDNSYFK	0.758	30.2	31.3	53.225	y7	1579	0.952	919.441-921.406	920.415	0.902(0.227)	2(1511); 3(68)	1139.76-1143.04; 760.64-762.05	1140.0306425;760.35637
Q05431	SGFEGAWTSNPLIFDNSYFK	0.758	30.2	31.3	53.225	y10	1488	0.897	1243.16-1244.64	1243.64	0.647(0.16)	2(1488)	1139.76-1143.04	1140.03
Q05431	SGFEGAWTSNPLIFDNSYFK	0.758	30.2	31.3	53.225	y13	1433	0.864	1545.19-1546.76	1545.76	0.34(0.079)	2(1433)	1139.76-1143.04	1140.03
Q05431	SGFEGAWTSNPLIFDNSYFK	0.758	30.2	31.3	53.225	y12	1436	0.866	1443.88-1445.71	1444.71	0.261(0.062)	2(1436)	1139.76-1143.04	1140.03
Q05431	SGFEGAWTSNPLIFDNSYFK	0.758	30.2	31.3	53.225	b13	1485	0.896	1359.68-1361.65	1360.65	0.338(0.092)	2(1482); 3(3)	1139.76-1143.04; 760.64-762.05	1140.0306425;760.35637
Q05431	ALLDDPVFRPLVEK	0.428	30	26.9	41.668	y9	933	0.996	1083.91-1085.63	1084.65	0.88(0.193)	2(933)	805.5-808.95	805.955
Q05431	ALLDDPVFRPLVEK	0.428	30	26.9	41.668	y6	879	0.938	741.046-742.458	741.462	0.181(0.039)	2(879)	805.5-808.95	805.955
Q05431	ALLDDPVFRPLVEK	0.428	30	26.9	41.668	b12	857	0.915	1335.95-1337.76	1336.76	0.191(0.036)	2(857)	805.5-808.95	805.955
Q05431	ALLDDPVFRPLVEK	0.428	30	26.9	41.668	y7	811	0.866	888.125-889.521	888.531	0.146(0.029)	2(811)	805.5-808.95	805.955
Q05431	ALLDDPVFRPLVEK	0.428	30	26.9	41.668	b9	854	0.911	1027.15-1028.54	1027.56	0.182(0.031)	2(854)	805.5-808.95	805.955
Q05431	EGLLQLVSDK	0.234	35.7	23.3	32.39	y3	484	0.947	349.029-349.696	349.172	0.976(0.105)	1(1); 2(483)	1101.62-1104.34; 550.41-553.66	1100.60771;550.8077675
Q05431	EGLLQLVSDK	0.234	35.7	23.3	32.39	y6	486	0.951	688.984-690.377	689.383	0.408(0.098)	2(486)	550.41-553.66	550.808
Q05431	EGLLQLVSDK	0.234	35.7	23.3	32.39	y5	442	0.865	561.114-562.214	561.325	0.322(0.125)	2(442)	550.41-553.66	550.808
Q05431	EGLLQLVSDK	0.234	35.7	23.3	32.39	y4	470	0.92	448.002-448.82	448.241	0.321(0.056)	2(470)	550.41-553.66	550.808
Q05431	EGLLQLVSDK	0.234	35.7	23.3	32.39	y7	449	0.879	801.515-803.446	802.467	0.159(0.071)	1(1); 2(448)	1101.62-1104.34; 550.41-553.66	1100.60771;550.8077675
Q05431	FDAEQAHGANSGIHIALR	0.393	19.8	22.4	29.965	y11	418	0.487	1107.81-1109.6	1108.62	0.451(0.193)	2(417); 3(1)	953.11-956.47; 635.74-637.67	953.4761675;635.98672
Q05431	FDAEQAHGANSGIHIALR	0.393	19.8	22.4	29.965	y12	388	0.452	1245.16-1246.67	1245.68	0.295(0.115)	2(387); 3(1)	953.11-956.47; 635.74-637.67	953.4761675;635.98672
Q05431	FDAEQAHGANSGIHIALR	0.393	19.8	22.4	29.965	y5	751	0.874	608.52-610.335	609.384	0.193(0.073)	2(335); 3(416)	953.11-956.47; 635.74-637.67	953.4761675;635.98672
Q05431	FDAEQAHGANSGIHIALR	0.393	19.8	22.4	29.965	b9	323	0.376	926.402-928.37	927.396	0.249(0.204)	2(322); 3(1)	953.11-956.47; 635.74-637.67	953.4761675;635.98672
Q05431	FDAEQAHGANSGIHIALR	0.393	19.8	22.4	29.965	y8	282	0.328	865.647-867.461	866.521	0.161(0.083)	2(275); 3(7)	953.11-956.47; 635.74-637.67	953.4761675;635.98672
Q9SYT0	LLVSLVTSYR	0.612	40.7	24	34.265	y5	424	0.836	624.962-626.32	625.331	0.665(0.34)	2(424)	575.05-578.33	575.342
Q9SYT0	LLVSLVTSYR	0.612	40.7	24	34.265	y4	424	0.836	525.394-527.242	526.263	0.603(0.301)	2(424)	575.05-578.33	575.342
Q9SYT0	LLVSLVTSYR	0.612	40.7	24	34.265	y8	387	0.763	923.555-925.509	924.515	0.405(0.181)	2(387)	575.05-578.33	575.342
Q9SYT0	LLVSLVTSYR	0.612	40.7	24	34.265	b6	425	0.838	624.962-626.409	625.429	0.665(0.341)	2(425)	575.05-578.33	575.342
Q9SYT0	LLVSLVTSYR	0.612	40.7	24	34.265	b5	424	0.836	525.394-527.328	526.36	0.603(0.301)	2(424)	575.05-578.33	575.342
Q9SYT0	AILLWTLEPGER	0.445	28.1	27.2	42.592	y4	358	0.97	458.092-459.038	458.236	0.954(0.145)	1(3); 2(355)	1397.92-1398.62; 698.46-701.67	1396.77141;698.8896175
Q9SYT0	AILLWTLEPGER	0.445	28.1	27.2	42.592	y5	356	0.965	587.079-587.581	587.279	0.478(0.085)	2(356)	698.46-701.67	698.89
Q9SYT0	AILLWTLEPGER	0.445	28.1	27.2	42.592	b8	353	0.957	940.083-941.539	940.551	0.439(0.093)	2(353)	698.46-701.67	698.89
Q9SYT0	AILLWTLEPGER	0.445	28.1	27.2	42.592	y8	339	0.919	986.54-988.479	987.49	0.219(0.051)	2(339)	698.46-701.67	698.89
Q9SYT0	AILLWTLEPGER	0.445	28.1	27.2	42.592	y7	347	0.94	800.416-802.36	801.411	0.226(0.05)	2(347)	698.46-701.67	698.89
Q9SYT0	YQDDHGEEILK	0.269	37.7	16.7	15.41	y9	161	0.722	1055.19-1056.48	1055.5	0.561(0.278)	1(10); 2(151)	1346.23-1349.64; 672.9-676.3	1345.61498;673.3114025
Q9SYT0	YQDDHGEEILK	0.269	37.7	16.7	15.41	y7	185	0.83	825.202-826.359	825.447	0.438(0.189)	1(43); 2(142)	1346.23-1349.64; 672.9-676.3	1345.61498;673.3114025
Q9SYT0	YQDDHGEEILK	0.269	37.7	16.7	15.41	b10	183	0.821	1200.18-1201.51	1200.52	0.496(0.257)	1(43); 2(140)	1346.23-1349.64; 672.9-676.3	1345.61498;673.3114025
Q9SYT0	YQDDHGEEILK	0.269	37.7	16.7	15.41	b9	177	0.794	1087.14-1088.41	1087.43	0.43(0.225)	1(43); 2(134)	1346.23-1349.64; 672.9-676.3	1345.61498;673.3114025
Q9SYT0	YQDDHGEEILK	0.269	37.7	16.7	15.41	y8	160	0.717	940.057-941.439	940.474	0.235(0.062)	1(43); 2(117)	1346.23-1349.64; 672.9-676.3	1345.61498;673.3114025
Q9SYT0	HYNDEDVIR	0.168	50.9	16	13.4955	y7	135	0.971	860.051-861.404	860.411	0.778(0.293)	1(9); 2(126)	1159.79-1163.5; 580.59-582.52	1159.52578;580.2668025
Q9SYT0	HYNDEDVIR	0.168	50.9	16	13.4955	y8	124	0.892	1023.18-1024.45	1023.47	0.427(0.135)	1(1); 2(123)	1159.79-1163.5; 580.59-582.52	1159.52578;580.2668025
Q9SYT0	HYNDEDVIR	0.168	50.9	16	13.4955	y5	131	0.942	631.182-631.568	631.341	0.294(0.183)	1(10); 2(121)	1159.79-1163.5; 580.59-582.52	1159.52578;580.2668025
Q9SYT0	HYNDEDVIR	0.168	50.9	16	13.4955	y3	131	0.942	387.152-387.462	387.272	0.282(0.086)	1(10); 2(121)	1159.79-1163.5; 580.59-582.52	1159.52578;580.2668025
Q9SYT0	HYNDEDVIR	0.168	50.9	16	13.4955	b2	125	0.899	301.017-301.298	301.13	0.394(0.118)	1(1); 2(124)	1159.79-1163.5; 580.59-582.52	1159.52578;580.2668025
P53492	LAYVALDYEQELETAK	0.956	31.9	25.1	37.04	y10	1915	0.847	1224.62-1226.56	1225.56	0.426(0.282)	2(1915)	927.58-930.97	927.966
P53492	LAYVALDYEQELETAK	0.956	31.9	25.1	37.04	y12	1695	0.75	1408.68-1410.67	1409.68	0.372(0.262)	2(1695)	927.58-930.97	927.966
P53492	LAYVALDYEQELETAK	0.956	31.9	25.1	37.04	b8	2107	0.932	908.473-910.471	909.472	0.528(0.287)	2(2106); 3(1)	927.58-930.97; 619.316-619.316	927.9664475;618.98024
P53492	LAYVALDYEQELETAK	0.956	31.9	25.1	37.04	y9	1686	0.746	1109.53-1111.53	1110.53	0.303(0.172)	2(1686)	927.58-930.97	927.966
P53492	LAYVALDYEQELETAK	0.956	31.9	25.1	37.04	b12	1735	0.767	1407.85-1409.7	1408.7	0.382(0.267)	2(1735)	927.58-930.97	927.966
P53492	DLYGNIVLSGGSTMFPGIADR	0.295	27.5	30	49.8096	y6	667	0.957	627.706-629.262	628.342	0.889(0.22)	2(661); 3(6)	1091.55-1094.54; 728.5-729.75	1091.5403175;728.029486666666
P53492	DLYGNIVLSGGSTMFPGIADR	0.295	27.5	30	49.8096	y7	666	0.956	775.125-776.336	775.41	0.677(0.188)	2(660); 3(6)	1091.55-1094.54; 728.5-729.75	1091.5403175;728.029486666666
P53492	DLYGNIVLSGGSTMFPGIADR	0.295	27.5	30	49.8096	y14	639	0.917	1407.7-1409.67	1408.69	0.354(0.11)	2(638); 3(1)	1091.55-1094.54; 728.5-729.75	1091.5403175;728.029486666666
P53492	DLYGNIVLSGGSTMFPGIADR	0.295	27.5	30	49.8096	b7	666	0.956	775.125-776.336	775.399	0.677(0.188)	2(660); 3(6)	1091.55-1094.54; 728.5-729.75	1091.5403175;728.029486666666
P53492	DLYGNIVLSGGSTMFPGIADR	0.295	27.5	30	49.8096	b15	649	0.931	1555.02-1556.73	1555.75	0.46(0.15)	2(649)	1091.55-1094.54	1091.54
P53492	SEYDESGPSIVHR	0.092	37.8	16.5	14.69	y8	205	0.94	851.58-853.441	852.469	0.611(0.274)	1(18); 2(187)	1475.45-1479.43; 737.82-740.8	1474.66881;737.8383175
P53492	SEYDESGPSIVHR	0.092	37.8	16.5	14.69	y7	187	0.858	765.223-766.431	765.437	0.584(0.248)	2(187)	737.82-740.8	737.838
P53492	SEYDESGPSIVHR	0.092	37.8	16.5	14.69	y9	193	0.885	981.207-982.405	981.512	0.448(0.229)	1(18); 2(175)	1475.45-1479.43; 737.82-740.8	1474.66881;737.8383175
P53492	SEYDESGPSIVHR	0.092	37.8	16.5	14.69	y6	184	0.844	708.138-708.737	708.416	0.525(0.197)	2(184)	737.82-740.8	737.838
P53492	SEYDESGPSIVHR	0.092	37.8	16.5	14.69	y3	184	0.844	411.118-411.511	411.247	0.48(0.186)	2(184)	737.82-740.8	737.838
P53492	DLTDSLMK	0.009	34.3	19.5	22.4675	y6	21	1	694.107-694.464	694.345	0.354(0.075)	1(7); 2(14)	922.39-922.7; 461.84-462.4	921.44772;461.2277725
P53492	DLTDSLMK	0.009	34.3	19.5	22.4675	y7	7	0.333	807.359-807.519	807.429	0.966(0.081)	1(7)	922.39-922.7	921.448
P53492	DLTDSLMK	0.009	34.3	19.5	22.4675	y4	7	0.333	478.302-478.428	478.27	0.785(0.067)	1(7)	922.39-922.7	921.448
P53492	DLTDSLMK	0.009	34.3	19.5	22.4675	b6	7	0.333	645.254-645.379	645.31	0.481(0.075)	1(7)	922.39-922.7	921.448
P53492	DLTDSLMK	0.009	34.3	19.5	22.4675	b7	7	0.333	776.261-776.374	776.35	0.276(0.033)	1(7)	922.39-922.7	921.448
P25857	VPTPNVSVVDLVINVEK	0.767	38.8	26.6	40.814	y11	834	0.826	1213.82-1215.7	1214.7	0.514(0.29)	1(28); 2(806)	1821.83-1824.61; 910.6-914.01	1821.02472;911.0162725
P25857	VPTPNVSVVDLVINVEK	0.767	38.8	26.6	40.814	y14	728	0.721	1523.92-1525.86	1524.86	0.444(0.231)	1(28); 2(700)	1821.83-1824.61; 910.6-914.01	1821.02472;911.0162725
P25857	VPTPNVSVVDLVINVEK	0.767	38.8	26.6	40.814	y9	820	0.812	1027.62-1029.6	1028.6	0.461(0.254)	1(27); 2(793)	1821.83-1824.61; 910.6-914.01	1821.02472;911.0162725
P25857	VPTPNVSVVDLVINVEK	0.767	38.8	26.6	40.814	y7	848	0.84	813.505-815.434	814.504	0.418(0.207)	1(29); 2(784); 3(35)	1821.83-1824.61; 910.6-914.01; 608.015-609.2	1821.02472;911.0162725;607.680123333333
P25857	VPTPNVSVVDLVINVEK	0.767	38.8	26.6	40.814	b9	918	0.909	892.513-894.505	893.51	0.44(0.283)	1(11); 2(824); 3(83)	1821.83-1824.61; 910.6-914.01; 608.015-609.2	1821.02472;911.0162725;607.680123333333
P25857	IVDNETISVDGK	0.451	41.2	17.5	17.28	y10	586	0.988	1076.92-1078.51	1077.51	0.689(0.339)	1(93); 2(493)	1289.07-1292.68; 644.49-647.77	1288.65103;644.8294275
P25857	IVDNETISVDGK	0.451	41.2	17.5	17.28	y5	578	0.975	505.131-505.616	505.262	0.48(0.181)	1(93); 2(485)	1289.07-1292.68; 644.49-647.77	1288.65103;644.8294275
P25857	IVDNETISVDGK	0.451	41.2	17.5	17.28	y7	532	0.897	718.949-720.331	719.394	0.29(0.086)	1(93); 2(439)	1289.07-1292.68; 644.49-647.77	1288.65103;644.8294275
P25857	IVDNETISVDGK	0.451	41.2	17.5	17.28	y9	392	0.661	961.528-963.46	962.479	0.287(0.28)	1(93); 2(299)	1289.07-1292.68; 644.49-647.77	1288.65103;644.8294275
P25857	IVDNETISVDGK	0.451	41.2	17.5	17.28	y6	500	0.843	617.56-619.338	618.346	0.205(0.123)	1(91); 2(409)	1289.07-1292.68; 644.49-647.77	1288.65103;644.8294275
P25857	VVAWYDNEWGYSQR	0.46	34.9	23	31.605	y10	514	0.85	1316.84-1318.55	1317.55	0.42(0.224)	2(514)	886.23-889.38	886.402
P25857	VVAWYDNEWGYSQR	0.46	34.9	23	31.605	y5	591	0.977	609.365-611.284	610.295	0.61(0.335)	2(579); 3(12)	886.23-889.38; 591.606-592.89	886.4016175;591.270353333333
P25857	VVAWYDNEWGYSQR	0.46	34.9	23	31.605	y6	552	0.912	795.558-797.36	796.374	0.426(0.217)	2(545); 3(7)	886.23-889.38; 591.606-592.89	886.4016175;591.270353333333
P25857	VVAWYDNEWGYSQR	0.46	34.9	23	31.605	y9	517	0.855	1153.58-1155.48	1154.49	0.34(0.176)	2(517)	886.23-889.38	886.402
P25857	VVAWYDNEWGYSQR	0.46	34.9	23	31.605	y3	532	0.879	390.104-390.909	390.21	0.403(0.192)	2(521); 3(11)	886.23-889.38; 591.606-592.89	886.4016175;591.270353333333
P25857	VVDLAHLVASK	0.34	45.3	21.7	28.23	y9	437	0.978	953.301-954.52	953.542	0.633(0.265)	2(437)	575.2-578.78	575.839
P25857	VVDLAHLVASK	0.34	45.3	21.7	28.23	y7	423	0.946	724.981-726.371	725.431	0.424(0.168)	2(423)	575.2-578.78	575.839
P25857	VVDLAHLVASK	0.34	45.3	21.7	28.23	y6	422	0.944	654.041-655.36	654.394	0.434(0.167)	1(2); 2(420)	1151.73-1151.8; 575.2-578.78	1150.67097;575.8393975
P25857	VVDLAHLVASK	0.34	45.3	21.7	28.23	b8	381	0.852	847.218-848.501	847.504	0.269(0.113)	1(2); 2(379)	1151.73-1151.8; 575.2-578.78	1150.67097;575.8393975
P25857	VVDLAHLVASK	0.34	45.3	21.7	28.23	y8	342	0.765	838.277-839.484	838.515	0.189(0.05)	1(2); 2(340)	1151.73-1151.8; 575.2-578.78	1150.67097;575.8393975
P49209	TALSHVDNLISGVTR	0.691	33.1	23.8	33.72	y9	1044	0.892	974.109-975.525	974.527	0.634(0.323)	2(1044)	790.99-794.37	791.428
P49209	TALSHVDNLISGVTR	0.691	33.1	23.8	33.72	y10	1021	0.873	1072.65-1074.59	1073.6	0.45(0.213)	2(1021)	790.99-794.37	791.428
P49209	TALSHVDNLISGVTR	0.691	33.1	23.8	33.72	y5	995	0.85	518.627-519.635	519.289	0.388(0.208)	2(943); 3(52)	790.99-794.37; 528.05-529.41	791.4276325;527.954363333333
P49209	TALSHVDNLISGVTR	0.691	33.1	23.8	33.72	y8	872	0.745	858.556-860.496	859.5	0.299(0.147)	1(17); 2(855)	1582.18-1586.16; 790.99-794.37	1581.84744;791.4276325
P49209	TALSHVDNLISGVTR	0.691	33.1	23.8	33.72	y6	887	0.758	631.39-633.368	632.373	0.249(0.104)	2(826); 3(61)	790.99-794.37; 528.05-529.41	791.4276325;527.954363333333
P49209	DEIVLDGNDIELVSR	0.317	33.8	27.4	43.054	y10	385	0.718	1116.57-1118.55	1117.55	0.463(0.279)	2(385)	843.03-846.37	843.427
P49209	DEIVLDGNDIELVSR	0.317	33.8	27.4	43.054	y11	362	0.675	1229.91-1231.63	1230.63	0.415(0.251)	2(362)	843.03-846.37	843.427
P49209	DEIVLDGNDIELVSR	0.317	33.8	27.4	43.054	y9	355	0.662	1001.54-1003.52	1002.52	0.373(0.218)	2(355)	843.03-846.37	843.427
P49209	DEIVLDGNDIELVSR	0.317	33.8	27.4	43.054	b13	343	0.64	1424.77-1426.69	1425.71	0.376(0.224)	2(343)	843.03-846.37	843.427
P49209	DEIVLDGNDIELVSR	0.317	33.8	27.4	43.054	y8	282	0.526	944.518-946.493	945.501	0.355(0.255)	2(282)	843.03-846.37	843.427
P49209	FVYAHFPINASIGGDGK	0.451	23.7	24.7	35.9	y11	550	0.721	1028.24-1029.52	1028.54	0.727(0.31)	1(11); 2(537); 3(2)	1792.65-1794.84; 896.03-899.46; 597.99-599.67	1791.89437;896.4510975;597.970006666667
P49209	FVYAHFPINASIGGDGK	0.451	23.7	24.7	35.9	y12	566	0.742	1175.26-1176.6	1175.61	0.384(0.131)	1(9); 2(519); 3(38)	1792.65-1794.84; 896.03-899.46; 597.99-599.67	1791.89437;896.4510975;597.970006666667
P49209	FVYAHFPINASIGGDGK	0.451	23.7	24.7	35.9	b6	704	0.923	764.652-766.33	765.372	0.462(0.233)	1(10); 2(531); 3(163)	1792.65-1794.84; 896.03-899.46; 597.99-599.67	1791.89437;896.4510975;597.970006666667
P49209	FVYAHFPINASIGGDGK	0.451	23.7	24.7	35.9	y5	194	0.254	433.046-434.123	433.205	0.481(0.173)	2(17); 3(177)	896.03-899.46; 597.99-599.67	896.4510975;597.970006666667
P49209	FVYAHFPINASIGGDGK	0.451	23.7	24.7	35.9	y13	361	0.473	1312.21-1313.66	1312.66	0.165(0.033)	1(5); 2(356)	1792.65-1794.84; 896.03-899.46	1791.89437;896.4510975
P49209	TILSSETMDIPDSVTIK	0.291	21.2	26.4	40.513	y7	472	0.959	758.721-760.262	759.425	0.969(0.121)	1(2); 2(462); 3(8)	1850.11-1851.04; 924.72-927.96; 617.323-618.36	1848.93902;924.9734225;616.98489
P49209	TILSSETMDIPDSVTIK	0.291	21.2	26.4	40.513	b10	463	0.941	1090.55-1092.53	1091.53	0.264(0.062)	2(455); 3(8)	924.72-927.96; 617.323-618.36	924.9734225;616.98489
P49209	TILSSETMDIPDSVTIK	0.291	21.2	26.4	40.513	y9	452	0.919	987.06-988.052	987.536	0.192(0.052)	1(2); 2(450)	1850.11-1851.04; 924.72-927.96	1848.93902;924.9734225
P49209	TILSSETMDIPDSVTIK	0.291	21.2	26.4	40.513	y8	450	0.915	871.688-873.496	872.509	0.155(0.069)	1(2); 2(448)	1850.11-1851.04; 924.72-927.96	1848.93902;924.9734225
P49209	TILSSETMDIPDSVTIK	0.291	21.2	26.4	40.513	y11	120	0.244	1218.88-1220.55	1219.62	0.122(0.022)	1(2); 2(118)	1850.11-1851.04; 924.72-927.96	1848.93902;924.9734225
O23255	AGIIVLAEGR	0.568	36.2	22.4	29.97	y4	1684	0.901	431.234-433.2	432.221	0.74(0.328)	1(12); 2(1672)	998.6-999.65; 498.95-502.21	997.59199;499.2999075
O23255	AGIIVLAEGR	0.568	36.2	22.4	29.97	y5	1667	0.891	544.353-546.244	545.305	0.598(0.266)	1(21); 2(1646)	998.6-999.65; 498.95-502.21	997.59199;499.2999075
O23255	AGIIVLAEGR	0.568	36.2	22.4	29.97	y6	1637	0.875	643.381-645.362	644.373	0.543(0.231)	1(20); 2(1617)	998.6-999.65; 498.95-502.21	997.59199;499.2999075
O23255	AGIIVLAEGR	0.568	36.2	22.4	29.97	y3	1579	0.844	360.225-362.151	361.184	0.463(0.176)	2(1579)	498.95-502.21	499.3
O23255	AGIIVLAEGR	0.568	36.2	22.4	29.97	b6	1618	0.865	566.442-568.385	567.387	0.532(0.219)	1(21); 2(1597)	998.6-999.65; 498.95-502.21	997.59199;499.2999075
O23255	TGQVPDPTSTDNPEFQIVLSIIK	0.827	21.2	28.6	46.2377	y11	1985	0.728	1286.03-1287.77	1286.77	0.158(0.045)	2(1960); 3(25)	1249.41-1252.65; 833.27-835.26	1249.6491075;833.435346666667
O23255	TGQVPDPTSTDNPEFQIVLSIIK	0.827	21.2	28.6	46.2377	y17	2032	0.746	1901.25-1903.02	1902.02	0.203(0.062)	2(2032)	1249.41-1252.65	1249.65
O23255	TGQVPDPTSTDNPEFQIVLSIIK	0.827	21.2	28.6	46.2377	y12	1782	0.654	1400.04-1401.81	1400.82	0.146(0.041)	2(1779); 3(3)	1249.41-1252.65; 833.27-835.26	1249.6491075;833.435346666667
O23255	TGQVPDPTSTDNPEFQIVLSIIK	0.827	21.2	28.6	46.2377	b12	1469	0.539	1212.54-1214.53	1213.53	0.214(0.136)	2(1129); 3(340)	1249.41-1252.65; 833.27-835.26	1249.6491075;833.435346666667
O23255	TGQVPDPTSTDNPEFQIVLSIIK	0.827	21.2	28.6	46.2377	y8	581	0.213	912.659-914.604	913.609	0.291(0.227)	2(222); 3(359)	1249.41-1252.65; 833.27-835.26	1249.6491075;833.435346666667
O23255	LYQMQQNGTLLFPAINVNDSVTK	0.279	18.3	29.3	47.9544	y11	868	0.945	1156.7-1158.61	1157.62	0.944(0.181)	2(780); 3(88)	1296.99-1300.15; 865.26-866.95	1297.1644125;865.112216666667
O23255	LYQMQQNGTLLFPAINVNDSVTK	0.279	18.3	29.3	47.9544	b12	818	0.89	1436.76-1438.72	1437.72	0.28(0.058)	2(736); 3(82)	1296.99-1300.15; 865.26-866.95	1297.1644125;865.112216666667
O23255	LYQMQQNGTLLFPAINVNDSVTK	0.279	18.3	29.3	47.9544	y13	737	0.802	1416.9-1418.77	1417.77	0.159(0.026)	2(737)	1296.99-1300.15	1297.16
O23255	LYQMQQNGTLLFPAINVNDSVTK	0.279	18.3	29.3	47.9544	y8	749	0.815	875.502-877.436	876.443	0.196(0.042)	2(748); 3(1)	1296.99-1300.15; 865.26-866.95	1297.1644125;865.112216666667
O23255	LYQMQQNGTLLFPAINVNDSVTK	0.279	18.3	29.3	47.9544	b11	87	0.095	1290.2-1291.64	1290.65	0.247(0.111)	2(10); 3(77)	1296.99-1300.15; 865.26-866.95	1297.1644125;865.112216666667
O23255	VALLHLGK	0.071	50.8	20.8	25.9299	y6	231	0.991	680.177-681.418	680.446	0.847(0.271)	2(231)	425.39-427.92	425.276
O23255	VALLHLGK	0.071	50.8	20.8	25.9299	y5	224	0.961	567.116-567.833	567.362	0.385(0.115)	2(224)	425.39-427.92	425.276
O23255	VALLHLGK	0.071	50.8	20.8	25.9299	y4	207	0.888	453.878-454.541	454.278	0.283(0.081)	2(207)	425.39-427.92	425.276
O23255	VALLHLGK	0.071	50.8	20.8	25.9299	y7	193	0.828	751.272-752.442	751.483	0.161(0.03)	2(193)	425.39-427.92	425.276
O23255	VALLHLGK	0.071	50.8	20.8	25.9299	b2	199	0.854	170.901-171.22	171.113	0.207(0.047)	2(199)	425.39-427.92	425.276
P42760	AITQYIAHEFSDK	0.766	29.5	20.7	25.76	y7	61	0.744	833.179-834.364	833.379	0.504(0.176)	2(61)	761.52-764.07	761.377
P42760	AITQYIAHEFSDK	0.766	29.5	20.7	25.76	y8	58	0.707	946.164-947.416	946.463	0.411(0.144)	2(58)	761.52-764.07	761.377
P42760	AITQYIAHEFSDK	0.766	29.5	20.7	25.76	y9	58	0.707	1109.26-1110.5	1109.53	0.342(0.117)	2(58)	761.52-764.07	761.377
P42760	AITQYIAHEFSDK	0.766	29.5	20.7	25.76	y4	77	0.939	496.132-496.993	496.241	0.198(0.06)	2(58); 3(19)	761.52-764.07; 508.25-509.39	761.3770775;507.92066
P42760	AITQYIAHEFSDK	0.766	29.5	20.7	25.76	y5	58	0.707	625.138-626.089	625.283	0.179(0.045)	2(58)	761.52-764.07	761.377
P42760	NVDFEFVHVELK	0.355	46.9	26.6	40.828	y10	33	0.868	1262.32-1263.63	1262.64	0.567(0.268)	2(33)	737.9-740.76	737.877
P42760	NVDFEFVHVELK	0.355	46.9	26.6	40.828	y7	35	0.921	870.891-872.387	871.504	0.438(0.159)	1(1); 2(34)	1475.71-1475.81; 737.9-740.76	1474.74559;737.8767075
P42760	NVDFEFVHVELK	0.355	46.9	26.6	40.828	y9	34	0.895	1147.25-1148.53	1147.62	0.354(0.136)	1(3); 2(31)	1475.71-1475.81; 737.9-740.76	1474.74559;737.8767075
P42760	NVDFEFVHVELK	0.355	46.9	26.6	40.828	y5	38	1	625.23-626.093	625.367	0.416(0.179)	1(3); 2(35)	1475.71-1475.81; 737.9-740.76	1474.74559;737.8767075
P42760	NVDFEFVHVELK	0.355	46.9	26.6	40.828	y8	34	0.895	999.695-1001.47	1000.55	0.341(0.126)	2(34)	737.9-740.76	737.877
P42760	GNNLLSTGK	0.346	40.8	16.9	15.714	y5	37	1	505.179-505.416	505.299	0.635(0.185)	2(37)	451.39-454.13	451.745
P42760	GNNLLSTGK	0.346	40.8	16.9	15.714	y4	37	1	392.109-393.188	392.215	0.513(0.153)	2(37)	451.39-454.13	451.745
P42760	GNNLLSTGK	0.346	40.8	16.9	15.714	y7	34	0.919	732.236-732.609	732.426	0.179(0.037)	2(34)	451.39-454.13	451.745
P42760	GNNLLSTGK	0.346	40.8	16.9	15.714	b4	36	0.973	399.013-399.238	399.199	0.308(0.073)	2(36)	451.39-454.13	451.745
P42760	GNNLLSTGK	0.346	40.8	16.9	15.714	y6	32	0.865	618.195-618.597	618.383	0.153(0.033)	2(32)	451.39-454.13	451.745
P42760	DMAIIAMGIEIESHEFDPVGSK	0.224	28.3	30.3	50.4516	y5	14	0.583	487.311-487.44	487.288	0.614(0.213)	2(14)	1195.17-1197.53	1194.57
P42760	DMAIIAMGIEIESHEFDPVGSK	0.224	28.3	30.3	50.4516	b17	16	0.667	1902.8-1903.84	1902.86	0.654(0.364)	2(16)	1195.17-1197.53	1194.57
P42760	DMAIIAMGIEIESHEFDPVGSK	0.224	28.3	30.3	50.4516	y15	16	0.667	1643.74-1643.92	1643.79	0.358(0.127)	2(16)	1195.17-1197.53	1194.57
P42760	DMAIIAMGIEIESHEFDPVGSK	0.224	28.3	30.3	50.4516	y10	14	0.583	1102.38-1102.6	1102.52	0.302(0.109)	2(14)	1195.17-1197.53	1194.57
P42760	DMAIIAMGIEIESHEFDPVGSK	0.224	28.3	30.3	50.4516	y13	12	0.5	1473.63-1473.82	1473.69	0.303(0.046)	2(12)	1195.17-1197.53	1194.57
Q9FEF8	ILALNASFFLK	0.887	43.5	28.8	46.7395	y9	45	0.957	1010.05-1011.48	1010.57	0.772(0.35)	2(45)	618.72-621.32	618.368
Q9FEF8	ILALNASFFLK	0.887	43.5	28.8	46.7395	y7	39	0.83	826.246-827.442	826.446	0.458(0.153)	2(39)	618.72-621.32	618.368
Q9FEF8	ILALNASFFLK	0.887	43.5	28.8	46.7395	y8	34	0.723	939.337-940.492	939.53	0.263(0.048)	2(34)	618.72-621.32	618.368
Q9FEF8	ILALNASFFLK	0.887	43.5	28.8	46.7395	y5	34	0.723	641.156-641.597	641.366	0.229(0.065)	2(34)	618.72-621.32	618.368
Q9FEF8	ILALNASFFLK	0.887	43.5	28.8	46.7395	y6	32	0.681	712.256-712.53	712.403	0.208(0.055)	2(32)	618.72-621.32	618.368
Q9FEF8	TGGHFVISIK	0.264	25.8	22.5	30.35	y6	12	0.857	706.299-706.515	706.45	0.384(0.195)	2(12)	529.54-531.6	529.3
Q9FEF8	TGGHFVISIK	0.264	25.8	22.5	30.35	y5	10	0.714	558.558-559.602	559.382	0.209(0.079)	2(10)	529.54-531.6	529.3
Q9FEF8	TGGHFVISIK	0.264	25.8	22.5	30.35	b7	10	0.714	712.228-713.253	712.378	0.252(0.093)	2(10)	529.54-531.6	529.3
Q9FEF8	TGGHFVISIK	0.264	25.8	22.5	30.35	y3	8	0.571	347.136-347.315	347.229	0.274(0.079)	2(8)	529.54-531.6	529.3
Q9FEF8	TGGHFVISIK	0.264	25.8	22.5	30.35	b6	9	0.643	599.213-600.058	599.294	0.285(0.267)	2(9)	529.54-531.6	529.3
Q9ZRW8	VTEFVSELR	0.683	44.5	21.1	26.7964	y7	415	0.874	878.569-880.445	879.458	0.743(0.241)	1(1); 2(414)	1078.97-1081.65; 539.25-542.74	1078.56585;539.7868375
Q9ZRW8	VTEFVSELR	0.683	44.5	21.1	26.7964	y4	413	0.869	503.336-505.074	504.278	0.844(0.247)	2(413)	539.25-542.74	539.787
Q9ZRW8	VTEFVSELR	0.683	44.5	21.1	26.7964	y6	445	0.937	750.169-751.363	750.415	0.537(0.206)	1(47); 2(398)	1078.97-1081.65; 539.25-542.74	1078.56585;539.7868375
Q9ZRW8	VTEFVSELR	0.683	44.5	21.1	26.7964	y5	395	0.832	602.604-604.201	603.347	0.409(0.111)	2(395)	539.25-542.74	539.787
Q9ZRW8	VTEFVSELR	0.683	44.5	21.1	26.7964	b5	382	0.804	575.399-577.283	576.303	0.285(0.082)	2(382)	539.25-542.74	539.787
Q9ZRW8	FANFSIESEVPK	0.529	42.7	21.5	27.68	y8	360	0.978	887.598-889.448	888.468	0.633(0.276)	2(360)	683.31-686.72	683.842
Q9ZRW8	FANFSIESEVPK	0.529	42.7	21.5	27.68	b10	362	0.984	1123.96-1125.49	1124.53	0.741(0.313)	2(362)	683.31-686.72	683.842
Q9ZRW8	FANFSIESEVPK	0.529	42.7	21.5	27.68	y7	314	0.853	801.181-802.415	801.436	0.308(0.113)	2(314)	683.31-686.72	683.842
Q9ZRW8	FANFSIESEVPK	0.529	42.7	21.5	27.68	y5	335	0.91	559.103-560.092	559.309	0.348(0.148)	2(335)	683.31-686.72	683.842
Q9ZRW8	FANFSIESEVPK	0.529	42.7	21.5	27.68	y2	344	0.935	244.033-244.544	244.166	0.464(0.177)	2(344)	683.31-686.72	683.842
Q9ZRW8	NPILPSDPYLR	0.265	31.4	22.8	30.98	y7	183	0.995	847.225-848.391	847.431	0.99(0.06)	2(183)	642.71-645.27	642.348
Q9ZRW8	NPILPSDPYLR	0.265	31.4	22.8	30.98	y8	181	0.984	960.293-961.494	960.515	0.218(0.021)	2(181)	642.71-645.27	642.348
Q9ZRW8	NPILPSDPYLR	0.265	31.4	22.8	30.98	y4	183	0.995	548.138-548.604	548.32	0.182(0.029)	2(183)	642.71-645.27	642.348
Q9ZRW8	NPILPSDPYLR	0.265	31.4	22.8	30.98	b4	183	0.995	438.089-438.403	438.272	0.245(0.057)	2(183)	642.71-645.27	642.348
Q9ZRW8	NPILPSDPYLR	0.265	31.4	22.8	30.98	b3	183	0.995	325.067-325.372	325.188	0.208(0.03)	2(183)	642.71-645.27	642.348
Q9ZRW8	DFIEILK	0.033	30.1	23.7	33.3965	y5	23	1	615.327-615.864	615.408	1(0)	2(23)	439.255-439.258	438.752
Q9ZRW8	DFIEILK	0.033	30.1	23.7	33.3965	y4	23	1	502.249-502.754	502.324	0.283(0.049)	2(23)	439.255-439.258	438.752
Q9ZRW8	DFIEILK	0.033	30.1	23.7	33.3965	b2	6	0.261	263.004-263.143	263.103	0.305(0.017)	2(6)	439.255-439.258	438.752
P93819	DDAWLDGEFISTVQQR	0.747	29.1	27.4	42.9595	y6	2335	0.86	717.386-719.382	718.385	0.676(0.321)	2(2334); 3(1)	939.51-942.94; 627.299-627.299	939.9412975;626.963473333333
P93819	DDAWLDGEFISTVQQR	0.747	29.1	27.4	42.9595	b10	2231	0.822	1161.51-1163.5	1162.51	0.434(0.203)	2(2231)	939.51-942.94	939.941
P93819	DDAWLDGEFISTVQQR	0.747	29.1	27.4	42.9595	y10	1932	0.712	1163.61-1165.6	1164.6	0.237(0.096)	2(1932)	939.51-942.94	939.941
P93819	DDAWLDGEFISTVQQR	0.747	29.1	27.4	42.9595	y8	1861	0.685	977.556-979.537	978.537	0.247(0.127)	2(1861)	939.51-942.94	939.941
P93819	DDAWLDGEFISTVQQR	0.747	29.1	27.4	42.9595	y7	1915	0.705	830.473-832.469	831.469	0.233(0.098)	2(1915)	939.51-942.94	939.941
P93819	MELIDAAFPLLK	0.357	44.7	29.2	47.576	y8	1234	0.952	873.595-875.503	874.504	0.827(0.283)	1(37); 2(1197)	1360.35-1363.79; 680.02-683.38	1359.74717;680.3774975
P93819	MELIDAAFPLLK	0.357	44.7	29.2	47.576	y4	1236	0.954	470.164-471.3	470.334	0.738(0.249)	1(37); 2(1198); 3(1)	1360.35-1363.79; 680.02-683.38; 454.66-454.66	1359.74717;680.3774975;453.92094
P93819	MELIDAAFPLLK	0.357	44.7	29.2	47.576	y5	1203	0.928	616.73-618.381	617.403	0.597(0.183)	1(37); 2(1165); 3(1)	1360.35-1363.79; 680.02-683.38; 454.66-454.66	1359.74717;680.3774975;453.92094
P93819	MELIDAAFPLLK	0.357	44.7	29.2	47.576	y10	1174	0.906	1099.85-1101.67	1100.67	0.32(0.088)	1(37); 2(1137)	1360.35-1363.79; 680.02-683.38	1359.74717;680.3774975
P93819	MELIDAAFPLLK	0.357	44.7	29.2	47.576	y9	1115	0.86	986.631-988.583	987.588	0.326(0.093)	1(24); 2(1091)	1360.35-1363.79; 680.02-683.38	1359.74717;680.3774975
P93819	NGDWSIVQGLPIDEVSR	0.409	25.3	26.9	41.815	y7	1252	0.843	814.485-816.398	815.426	0.949(0.172)	2(1234); 3(18)	942.04-945.47; 629.05-630.2	942.4727625;628.651116666667
P93819	NGDWSIVQGLPIDEVSR	0.409	25.3	26.9	41.815	y9	1242	0.836	984.538-986.531	985.532	0.405(0.085)	2(1242)	942.04-945.47	942.473
P93819	NGDWSIVQGLPIDEVSR	0.409	25.3	26.9	41.815	y11	1191	0.802	1211.83-1213.66	1212.66	0.273(0.073)	2(1191)	942.04-945.47	942.473
P93819	NGDWSIVQGLPIDEVSR	0.409	25.3	26.9	41.815	b10	1166	0.785	1069.56-1071.53	1070.53	0.327(0.095)	2(1152); 3(14)	942.04-945.47; 629.05-630.2	942.4727625;628.651116666667
P93819	NGDWSIVQGLPIDEVSR	0.409	25.3	26.9	41.815	y10	1173	0.79	1112.6-1114.59	1113.59	0.208(0.059)	2(1173)	942.04-945.47	942.473
P93819	VQTSSGEKPVR	0.136	41.8	11.6	2.16	y9	452	0.913	960.244-960.861	960.511	0.633(0.208)	2(452)	593.54-596.52	593.819
P93819	VQTSSGEKPVR	0.136	41.8	11.6	2.16	y8	443	0.895	859.205-860.455	859.464	0.248(0.074)	1(6); 2(437)	1187.45-1188.25; 593.54-596.52	1186.63058;593.8192025
P93819	VQTSSGEKPVR	0.136	41.8	11.6	2.16	y4	478	0.966	499.172-499.754	499.336	0.264(0.084)	1(38); 2(440)	1187.45-1188.25; 593.54-596.52	1186.63058;593.8192025
P93819	VQTSSGEKPVR	0.136	41.8	11.6	2.16	y3	438	0.885	371.079-371.43	371.241	0.226(0.056)	2(438)	593.54-596.52	593.819
P93819	VQTSSGEKPVR	0.136	41.8	11.6	2.16	y7	391	0.79	772.211-772.715	772.432	0.163(0.043)	2(391)	593.54-596.52	593.819
Q9FVT2	VPVLETPEGPIFESNAIAR	0.923	30.2	27	41.9165	y13	1206	0.875	1400.1-1401.72	1400.72	0.93(0.188)	2(1206)	1019.26-1022.52	1019.54
Q9FVT2	VPVLETPEGPIFESNAIAR	0.923	30.2	27	41.9165	y14	1168	0.848	1501.01-1502.76	1501.77	0.263(0.059)	2(1165); 3(3)	1019.26-1022.52; 680.17-681.73	1019.5406375;680.0297
Q9FVT2	VPVLETPEGPIFESNAIAR	0.923	30.2	27	41.9165	y11	1132	0.821	1173.98-1175.62	1174.62	0.196(0.029)	2(1132)	1019.26-1022.52	1019.54
Q9FVT2	VPVLETPEGPIFESNAIAR	0.923	30.2	27	41.9165	y10	1032	0.749	1116.73-1118.6	1117.6	0.146(0.022)	2(1030); 3(2)	1019.26-1022.52; 680.17-681.73	1019.5406375;680.0297
Q9FVT2	VPVLETPEGPIFESNAIAR	0.923	30.2	27	41.9165	y8	840	0.61	906.465-908.394	907.464	0.194(0.152)	2(700); 3(140)	1019.26-1022.52; 680.17-681.73	1019.5406375;680.0297
Q9FVT2	YFWTMVNQPEFK	0.225	42.5	26.1	39.68	y4	316	0.94	519.403-521.13	520.277	0.85(0.236)	1(3); 2(313)	1589.61-1589.86; 794.89-797.8	1588.73842;794.8731225
Q9FVT2	YFWTMVNQPEFK	0.225	42.5	26.1	39.68	y7	312	0.929	861.186-862.405	861.447	0.437(0.129)	1(3); 2(309)	1589.61-1589.86; 794.89-797.8	1588.73842;794.8731225
Q9FVT2	YFWTMVNQPEFK	0.225	42.5	26.1	39.68	y6	313	0.932	761.505-763.348	762.379	0.415(0.11)	1(3); 2(310)	1589.61-1589.86; 794.89-797.8	1588.73842;794.8731225
Q9FVT2	YFWTMVNQPEFK	0.225	42.5	26.1	39.68	b8	311	0.926	1069.65-1071.47	1070.48	0.476(0.171)	1(3); 2(308)	1589.61-1589.86; 794.89-797.8	1588.73842;794.8731225
Q9FVT2	YFWTMVNQPEFK	0.225	42.5	26.1	39.68	y9	293	0.872	1092.92-1094.51	1093.54	0.202(0.073)	1(3); 2(290)	1589.61-1589.86; 794.89-797.8	1588.73842;794.8731225
Q9FVT2	ALIAAEYAGVK	0.191	41.2	20.2	24.39	y8	245	0.86	808.102-809.379	808.42	0.618(0.347)	2(245)	552.69-555.79	552.813
Q9FVT2	ALIAAEYAGVK	0.191	41.2	20.2	24.39	y7	232	0.814	736.666-738.361	737.383	0.537(0.275)	2(232)	552.69-555.79	552.813
Q9FVT2	ALIAAEYAGVK	0.191	41.2	20.2	24.39	y9	218	0.765	921.177-922.495	921.505	0.436(0.193)	2(218)	552.69-555.79	552.813
Q9FVT2	ALIAAEYAGVK	0.191	41.2	20.2	24.39	y5	257	0.902	536.305-538.155	537.304	0.352(0.203)	2(257)	552.69-555.79	552.813
Q9FVT2	ALIAAEYAGVK	0.191	41.2	20.2	24.39	y6	206	0.723	665.507-667.343	666.346	0.343(0.152)	2(206)	552.69-555.79	552.813
Q9FVT2	IEESADFQMGVTNK	0.111	35.8	19.8	23.23	y9	145	0.873	1039.04-1040.42	1039.49	0.335(0.232)	2(145)	784.44-787.26	784.363
Q9FVT2	IEESADFQMGVTNK	0.111	35.8	19.8	23.23	b11	142	0.855	1206.62-1208.43	1207.53	0.354(0.26)	2(142)	784.44-787.26	784.363
Q9FVT2	IEESADFQMGVTNK	0.111	35.8	19.8	23.23	y6	131	0.789	648.596-650.224	649.334	0.303(0.194)	2(131)	784.44-787.26	784.363
Q9FVT2	IEESADFQMGVTNK	0.111	35.8	19.8	23.23	y8	117	0.705	924.17-925.432	924.461	0.253(0.157)	2(117)	784.44-787.26	784.363
Q9FVT2	IEESADFQMGVTNK	0.111	35.8	19.8	23.23	y5	131	0.789	518.157-519.238	518.294	0.311(0.195)	2(131)	784.44-787.26	784.363
Q9C9H5	LYVGVGDPNVDHK	0.458	35.1	17.3	16.885	y8	18	0.818	881.197-881.554	881.412	0.892(0.236)	2(18)	706.49-708.33	706.359
Q9C9H5	LYVGVGDPNVDHK	0.458	35.1	17.3	16.885	y10	17	0.773	1037.35-1037.73	1037.5	0.435(0.084)	2(17)	706.49-708.33	706.359
Q9C9H5	LYVGVGDPNVDHK	0.458	35.1	17.3	16.885	y7	17	0.773	824.276-824.607	824.39	0.164(0.032)	2(17)	706.49-708.33	706.359
Q9C9H5	LYVGVGDPNVDHK	0.458	35.1	17.3	16.885	b5	17	0.773	532.105-532.432	532.313	0.289(0.071)	2(17)	706.49-708.33	706.359
Q9C9H5	LYVGVGDPNVDHK	0.458	35.1	17.3	16.885	y11	15	0.682	1136.33-1136.65	1136.57	0.14(0.014)	2(15)	706.49-708.33	706.359
Q9C9H5	QVDYILGDNPIK	0.562	25.5	22.1	29.36	y6	26	0.963	643.193-643.47	643.341	0.366(0.087)	2(26)	687.68-689.4	687.363
Q9C9H5	QVDYILGDNPIK	0.562	25.5	22.1	29.36	y7	25	0.926	756.301-756.556	756.426	0.257(0.082)	2(25)	687.68-689.4	687.363
Q9C9H5	QVDYILGDNPIK	0.562	25.5	22.1	29.36	y4	11	0.407	471.346-471.48	471.293	0.134(0.011)	2(11)	687.68-689.4	687.363
Q9C9H5	QVDYILGDNPIK	0.562	25.5	22.1	29.36	y10	6	0.222	1147.49-1147.67	1147.6	0.105(0.002)	2(6)	687.68-689.4	687.363
Q9C9H5	QVDYILGDNPIK	0.562	25.5	22.1	29.36	y8	4	0.148	868.751-869.577	869.51	0.125(0.028)	2(4)	687.68-689.4	687.363
Q9C9H5	FNLPMAFTTTMLSWSALEYGK	0.354	39.7	34.3	60.7562	y9	17	1	1040.38-1040.54	1040.51	0.854(0.194)	2(16); 3(1)	1204.55-1206.67; 804.24-804.24	1204.0835125;803.058283333333
Q9C9H5	FNLPMAFTTTMLSWSALEYGK	0.354	39.7	34.3	60.7562	y14	16	0.941	1587.64-1588.65	1587.77	0.521(0.063)	2(16)	1204.55-1206.67	1204.08
Q9C9H5	FNLPMAFTTTMLSWSALEYGK	0.354	39.7	34.3	60.7562	y10	16	0.941	1153.49-1153.64	1153.59	0.592(0.071)	2(16)	1204.55-1206.67	1204.08
Q9C9H5	FNLPMAFTTTMLSWSALEYGK	0.354	39.7	34.3	60.7562	y11	16	0.941	1284.44-1284.64	1284.63	0.375(0.08)	2(16)	1204.55-1206.67	1204.08
Q9C9H5	FNLPMAFTTTMLSWSALEYGK	0.354	39.7	34.3	60.7562	y7	17	1	767.319-767.522	767.394	0.482(0.132)	2(16); 3(1)	1204.55-1206.67; 804.24-804.24	1204.0835125;803.058283333333
Q9C9H5	DSNFEQYK	0.271	47.8	16	13.5562	y7	9	0.692	915.411-915.504	915.421	1(0)	1(9)	1030.17-1030.59	1029.44
Q9C9H5	DSNFEQYK	0.271	47.8	16	13.5562	y5	13	1	714.338-714.474	714.346	0.154(0.06)	1(9); 2(4)	1030.17-1030.59; 515.6-516.03	1029.44033;515.2240775
Q9C9H5	DSNFEQYK	0.271	47.8	16	13.5562	y6	11	0.846	828.354-828.481	828.389	0.154(0.071)	1(7); 2(4)	1030.17-1030.59; 515.6-516.03	1029.44033;515.2240775
Q9C9H5	DSNFEQYK	0.271	47.8	16	13.5562	y4	9	0.692	567.28-567.36	567.278	0.209(0.126)	1(5); 2(4)	1030.17-1030.59; 515.6-516.03	1029.44033;515.2240775
Q9C9H5	DSNFEQYK	0.271	47.8	16	13.5562	b7	9	0.692	884.275-884.444	884.343	0.169(0.014)	1(9)	1030.17-1030.59	1029.44
P42644	DNLTLWTSDMTDEAGDEIK	0.466	39.8	27.1	42.221	y14	450	0.962	1596.82-1598.67	1597.67	0.646(0.3)	2(450)	1076.71-1079.97	1076.98
P42644	DNLTLWTSDMTDEAGDEIK	0.466	39.8	27.1	42.221	y13	452	0.966	1411.0-1412.58	1411.59	0.686(0.309)	2(452)	1076.71-1079.97	1076.98
P42644	DNLTLWTSDMTDEAGDEIK	0.466	39.8	27.1	42.221	y12	435	0.929	1309.79-1311.53	1310.54	0.446(0.197)	2(435)	1076.71-1079.97	1076.98
P42644	DNLTLWTSDMTDEAGDEIK	0.466	39.8	27.1	42.221	y9	416	0.889	976.743-978.437	977.443	0.308(0.121)	2(416)	1076.71-1079.97	1076.98
P42644	DNLTLWTSDMTDEAGDEIK	0.466	39.8	27.1	42.221	y11	394	0.842	1222.82-1224.51	1223.51	0.279(0.119)	2(394)	1076.71-1079.97	1076.98
P42644	QAFDDAIAELDTLGEESYK	0.579	31.9	25.6	38.448	y12	495	0.851	1354.2-1355.63	1354.64	0.643(0.34)	2(495)	1057.49-1060.47	1057.49
P42644	QAFDDAIAELDTLGEESYK	0.579	31.9	25.6	38.448	y9	515	0.885	1040.48-1042.45	1041.47	0.645(0.289)	2(514); 3(1)	1057.49-1060.47; 705.37-706.93	1057.4884675;705.328253333333
P42644	QAFDDAIAELDTLGEESYK	0.579	31.9	25.6	38.448	y6	510	0.876	711.658-713.255	712.315	0.753(0.258)	2(510)	1057.49-1060.47	1057.49
P42644	QAFDDAIAELDTLGEESYK	0.579	31.9	25.6	38.448	y10	464	0.797	1154.07-1155.55	1154.56	0.346(0.151)	2(464)	1057.49-1060.47	1057.49
P42644	QAFDDAIAELDTLGEESYK	0.579	31.9	25.6	38.448	y11	432	0.742	1282.92-1284.58	1283.6	0.335(0.143)	2(432)	1057.49-1060.47	1057.49
P42644	TVDVEELSVEER	0.461	39.3	20	23.74	y5	387	0.836	618.61-620.25	619.305	0.736(0.306)	2(387)	702.19-705.18	702.343
P42644	TVDVEELSVEER	0.461	39.3	20	23.74	y10	354	0.765	1204.21-1205.57	1204.57	0.396(0.164)	1(1); 2(353)	1404.19-1406.84; 702.19-705.18	1403.67797;702.3428975
P42644	TVDVEELSVEER	0.461	39.3	20	23.74	y8	357	0.771	990.159-991.444	990.474	0.389(0.154)	2(357)	702.19-705.18	702.343
P42644	TVDVEELSVEER	0.461	39.3	20	23.74	y3	375	0.81	433.073-434.065	433.205	0.486(0.205)	2(375)	702.19-705.18	702.343
P42644	TVDVEELSVEER	0.461	39.3	20	23.74	y7	396	0.855	860.723-862.417	861.432	0.28(0.103)	1(55); 2(341)	1404.19-1406.84; 702.19-705.18	1403.67797;702.3428975
P42644	SASDIATAELAPTHPIR	0.627	28.6	21.7	28.12	y6	522	0.829	719.532-721.211	720.416	0.924(0.203)	2(517); 3(5)	874.57-877.92; 583.71-585.29	874.9567475;583.64044
P42644	SASDIATAELAPTHPIR	0.627	28.6	21.7	28.12	y7	514	0.816	790.506-792.451	791.453	0.433(0.1)	1(1); 2(512); 3(1)	1749.79-1751.93; 874.57-877.92; 583.71-585.29	1748.90567;874.9567475;583.64044
P42644	SASDIATAELAPTHPIR	0.627	28.6	21.7	28.12	y9	480	0.762	1033.29-1034.58	1033.58	0.213(0.04)	2(479); 3(1)	874.57-877.92; 583.71-585.29	874.9567475;583.64044
P42644	SASDIATAELAPTHPIR	0.627	28.6	21.7	28.12	y8	488	0.775	904.262-905.53	904.537	0.203(0.037)	1(11); 2(477)	1749.79-1751.93; 874.57-877.92	1748.90567;874.9567475
P42644	SASDIATAELAPTHPIR	0.627	28.6	21.7	28.12	y11	451	0.716	1205.15-1206.63	1205.66	0.159(0.029)	1(1); 2(450)	1749.79-1751.93; 874.57-877.92	1748.90567;874.9567475
P60040	IALTDNSIVEQALGK	0.959	39	23.4	32.66	y7	675	0.904	743.446-745.377	744.426	0.63(0.302)	1(19); 2(636); 3(20)	1571.67-1574.59; 785.44-788.91; 524.55-525.75	1570.8566;785.9322125;524.29075
P60040	IALTDNSIVEQALGK	0.959	39	23.4	32.66	y6	675	0.904	644.359-646.345	645.357	0.515(0.252)	1(19); 2(638); 3(18)	1571.67-1574.59; 785.44-788.91; 524.55-525.75	1570.8566;785.9322125;524.29075
P60040	IALTDNSIVEQALGK	0.959	39	23.4	32.66	y12	593	0.794	1273.7-1275.66	1274.66	0.371(0.16)	1(20); 2(573)	1571.67-1574.59; 785.44-788.91	1570.8566;785.9322125
P60040	IALTDNSIVEQALGK	0.959	39	23.4	32.66	y10	619	0.829	1057.81-1059.58	1058.58	0.356(0.168)	1(20); 2(599)	1571.67-1574.59; 785.44-788.91	1570.8566;785.9322125
P60040	IALTDNSIVEQALGK	0.959	39	23.4	32.66	y11	569	0.762	1172.71-1174.61	1173.61	0.314(0.129)	1(14); 2(555)	1571.67-1574.59; 785.44-788.91	1570.8566;785.9322125
P60040	ENFINELIR	0.207	49.9	24.7	35.894	y5	158	0.981	644.004-644.717	644.373	0.97(0.119)	2(158)	573.88-576.26	573.806
P60040	ENFINELIR	0.207	49.9	24.7	35.894	y6	155	0.963	757.234-757.739	757.457	0.302(0.038)	2(155)	573.88-576.26	573.806
P60040	ENFINELIR	0.207	49.9	24.7	35.894	y4	148	0.919	530.214-530.611	530.33	0.295(0.047)	2(148)	573.88-576.26	573.806
P60040	ENFINELIR	0.207	49.9	24.7	35.894	y2	157	0.975	288.108-288.376	288.204	0.364(0.07)	2(157)	573.88-576.26	573.806
P60040	ENFINELIR	0.207	49.9	24.7	35.894	y3	148	0.919	401.14-401.586	401.288	0.296(0.046)	2(148)	573.88-576.26	573.806
P60040	VEPYVTYGFPNLK	0.261	20.5	24.1	34.33	y11	44	0.217	1297.93-1299.67	1298.68	0.516(0.447)	1(20); 2(24)	1526.5-1529.9; 763.52-766.22	1525.78165;763.3947375
P60040	VEPYVTYGFPNLK	0.261	20.5	24.1	34.33	y4	197	0.97	471.143-471.752	471.293	0.167(0.043)	1(19); 2(178)	1526.5-1529.9; 763.52-766.22	1525.78165;763.3947375
P60040	VEPYVTYGFPNLK	0.261	20.5	24.1	34.33	b9	152	0.749	1056.16-1057.47	1056.5	0.152(0.05)	1(20); 2(132)	1526.5-1529.9; 763.52-766.22	1525.78165;763.3947375
P60040	VEPYVTYGFPNLK	0.261	20.5	24.1	34.33	y8	78	0.384	938.8-940.448	939.494	0.167(0.072)	1(20); 2(58)	1526.5-1529.9; 763.52-766.22	1525.78165;763.3947375
P60040	VEPYVTYGFPNLK	0.261	20.5	24.1	34.33	y6	86	0.424	675.209-676.343	675.383	0.162(0.069)	1(20); 2(66)	1526.5-1529.9; 763.52-766.22	1525.78165;763.3947375
P60040	ELISLK	0.001	17	19.6	22.7103	y1	1	1	147.051-147.051	147.113	1(0)	2(1)	351.724-351.724	351.22
P60040	ELISLK	0.001	17	19.6	22.7103	y2	1	1	260.171-260.171	260.197	0.719(0)	2(1)	351.724-351.724	351.22
Q9MAH0	LLVSEELWPFGEK	0.401	32	27.6	43.5055	y5	241	0.968	577.153-577.763	577.299	0.922(0.209)	2(241)	773.42-776.33	773.408
Q9MAH0	LLVSEELWPFGEK	0.401	32	27.6	43.5055	y6	240	0.964	763.157-763.944	763.378	0.732(0.166)	2(240)	773.42-776.33	773.408
Q9MAH0	LLVSEELWPFGEK	0.401	32	27.6	43.5055	b8	237	0.952	969.616-971.503	970.525	0.444(0.108)	2(237)	773.42-776.33	773.408
Q9MAH0	LLVSEELWPFGEK	0.401	32	27.6	43.5055	y10	203	0.815	1221.11-1222.58	1221.58	0.152(0.066)	2(203)	773.42-776.33	773.408
Q9MAH0	LLVSEELWPFGEK	0.401	32	27.6	43.5055	y7	178	0.715	875.967-876.926	876.462	0.144(0.079)	2(178)	773.42-776.33	773.408
Q9MAH0	GGGPTHLAILSQPPDTINGSLR	0.607	18.9	25.9	39.1943	y10	334	0.886	1069.24-1070.56	1069.56	0.699(0.314)	2(282); 3(52)	1100.25-1103.44; 734.23-735.81	1100.5839025;734.058543333333
Q9MAH0	GGGPTHLAILSQPPDTINGSLR	0.607	18.9	25.9	39.1943	b12	337	0.894	1132.2-1133.61	1132.61	0.378(0.141)	2(274); 3(63)	1100.25-1103.44; 734.23-735.81	1100.5839025;734.058543333333
Q9MAH0	GGGPTHLAILSQPPDTINGSLR	0.607	18.9	25.9	39.1943	y12	192	0.509	1283.98-1285.65	1284.65	0.17(0.042)	2(192)	1100.25-1103.44	1100.58
Q9MAH0	GGGPTHLAILSQPPDTINGSLR	0.607	18.9	25.9	39.1943	y13	192	0.509	1397.12-1398.73	1397.74	0.169(0.054)	2(192)	1100.25-1103.44	1100.58
Q9MAH0	GGGPTHLAILSQPPDTINGSLR	0.607	18.9	25.9	39.1943	b10	242	0.642	916.798-918.502	917.521	0.192(0.051)	2(238); 3(4)	1100.25-1103.44; 734.23-735.81	1100.5839025;734.058543333333
Q9MAH0	LEELGSVLTSLDPGDSIVIAK	0.393	24.8	30.5	51.1624	y9	183	0.75	898.69-900.369	899.52	0.787(0.28)	2(178); 3(5)	1078.19-1080.98; 719.24-720.75	1078.0850725;719.059323333333
Q9MAH0	LEELGSVLTSLDPGDSIVIAK	0.393	24.8	30.5	51.1624	y10	185	0.758	1013.63-1015.53	1014.55	0.694(0.258)	2(179); 3(6)	1078.19-1080.98; 719.24-720.75	1078.0850725;719.059323333333
Q9MAH0	LEELGSVLTSLDPGDSIVIAK	0.393	24.8	30.5	51.1624	y12	177	0.725	1213.7-1215.65	1214.66	0.307(0.108)	2(176); 3(1)	1078.19-1080.98; 719.24-720.75	1078.0850725;719.059323333333
Q9MAH0	LEELGSVLTSLDPGDSIVIAK	0.393	24.8	30.5	51.1624	b12	175	0.717	1256.72-1258.54	1257.66	0.431(0.138)	2(170); 3(5)	1078.19-1080.98; 719.24-720.75	1078.0850725;719.059323333333
Q9MAH0	LEELGSVLTSLDPGDSIVIAK	0.393	24.8	30.5	51.1624	y13	167	0.684	1315.16-1316.66	1315.71	0.294(0.115)	2(166); 3(1)	1078.19-1080.98; 719.24-720.75	1078.0850725;719.059323333333
Q9MAH0	HTDVLDAITTHLDIGSYR	0.337	26.1	26.9	41.591	y5	185	0.885	595.011-595.823	595.32	0.56(0.25)	2(80); 3(105)	1013.32-1016.4; 675.8-677.69	1013.5098775;676.009193333333
Q9MAH0	HTDVLDAITTHLDIGSYR	0.337	26.1	26.9	41.591	y8	180	0.861	960.044-961.451	960.49	0.36(0.238)	2(84); 3(96)	1013.32-1016.4; 675.8-677.69	1013.5098775;676.009193333333
Q9MAH0	HTDVLDAITTHLDIGSYR	0.337	26.1	26.9	41.591	y6	156	0.746	709.365-711.343	710.347	0.395(0.192)	2(52); 3(104)	1013.32-1016.4; 675.8-677.69	1013.5098775;676.009193333333
Q9MAH0	HTDVLDAITTHLDIGSYR	0.337	26.1	26.9	41.591	y7	153	0.732	822.614-824.42	823.431	0.356(0.177)	2(48); 3(105)	1013.32-1016.4; 675.8-677.69	1013.5098775;676.009193333333
Q9MAH0	HTDVLDAITTHLDIGSYR	0.337	26.1	26.9	41.591	y10	132	0.632	1162.19-1163.58	1162.59	0.32(0.227)	2(78); 3(54)	1013.32-1016.4; 675.8-677.69	1013.5098775;676.009193333333
O49299	ESQEALSPLVDLALK	0.615	32.4	27.2	42.473	y9	558	0.933	955.172-956.579	955.583	0.887(0.241)	1(20); 2(538)	1612.53-1614.11; 806.47-809.4	1611.87191;806.4398675
O49299	ESQEALSPLVDLALK	0.615	32.4	27.2	42.473	b9	559	0.935	954.536-956.471	955.474	0.882(0.244)	1(20); 2(539)	1612.53-1614.11; 806.47-809.4	1611.87191;806.4398675
O49299	ESQEALSPLVDLALK	0.615	32.4	27.2	42.473	y8	572	0.957	868.084-869.511	868.551	0.603(0.178)	1(30); 2(540); 3(2)	1612.53-1614.11; 806.47-809.4; 538.61-538.62	1611.87191;806.4398675;537.96252
O49299	ESQEALSPLVDLALK	0.615	32.4	27.2	42.473	y10	527	0.881	1068.21-1069.65	1068.67	0.329(0.084)	1(2); 2(525)	1612.53-1614.11; 806.47-809.4	1611.87191;806.4398675
O49299	ESQEALSPLVDLALK	0.615	32.4	27.2	42.473	y6	534	0.893	657.99-659.413	658.414	0.319(0.075)	1(2); 2(528); 3(4)	1612.53-1614.11; 806.47-809.4; 538.61-538.62	1611.87191;806.4398675;537.96252
O49299	FDVEVFDPADDYVK	0.31	39.6	24.6	35.865	y9	271	0.897	1069.08-1070.46	1069.48	0.869(0.242)	2(271)	829.12-832.38	829.379
O49299	FDVEVFDPADDYVK	0.31	39.6	24.6	35.865	y7	294	0.974	807.01-808.369	807.389	0.629(0.184)	1(24); 2(270)	1658.58-1661.82; 829.12-832.38	1657.75112;829.3794725
O49299	FDVEVFDPADDYVK	0.31	39.6	24.6	35.865	y8	270	0.894	921.439-923.394	922.416	0.569(0.164)	2(270)	829.12-832.38	829.379
O49299	FDVEVFDPADDYVK	0.31	39.6	24.6	35.865	y10	256	0.848	1167.99-1169.48	1168.55	0.256(0.061)	2(256)	829.12-832.38	829.379
O49299	FDVEVFDPADDYVK	0.31	39.6	24.6	35.865	b6	261	0.864	736.388-738.316	737.351	0.306(0.099)	2(261)	829.12-832.38	829.379
O49299	SDTGGEPPEFGAAADGDADR	0.487	23.9	15.1	11.13	y14	448	0.945	1387.89-1389.48	1388.61	0.647(0.189)	2(448)	967.01-970.37	967.4
O49299	SDTGGEPPEFGAAADGDADR	0.487	23.9	15.1	11.13	y10	425	0.897	917.399-919.311	918.392	0.166(0.073)	2(425)	967.01-970.37	967.4
O49299	SDTGGEPPEFGAAADGDADR	0.487	23.9	15.1	11.13	y11	306	0.646	1065.01-1066.38	1065.46	0.14(0.077)	2(306)	967.01-970.37	967.4
O49299	SDTGGEPPEFGAAADGDADR	0.487	23.9	15.1	11.13	b6	388	0.819	546.405-548.12	547.2	0.149(0.043)	2(388)	967.01-970.37	967.4
O49299	SDTGGEPPEFGAAADGDADR	0.487	23.9	15.1	11.13	y8	142	0.3	789.404-791.204	790.333	0.134(0.026)	2(142)	967.01-970.37	967.4
O49299	QPNYLENFVQATFNALTAEK	0.4	28.6	27.9	44.195	y11	260	0.668	1193.15-1194.62	1193.62	0.453(0.222)	2(206); 3(54)	1149.16-1151.83; 766.68-768.08	1149.0703025;766.38281
O49299	QPNYLENFVQATFNALTAEK	0.4	28.6	27.9	44.195	y9	379	0.974	993.698-995.517	994.521	0.355(0.174)	2(206); 3(173)	1149.16-1151.83; 766.68-768.08	1149.0703025;766.38281
O49299	QPNYLENFVQATFNALTAEK	0.4	28.6	27.9	44.195	y10	257	0.661	1065.12-1066.56	1065.56	0.378(0.171)	2(204); 3(53)	1149.16-1151.83; 766.68-768.08	1149.0703025;766.38281
O49299	QPNYLENFVQATFNALTAEK	0.4	28.6	27.9	44.195	y12	204	0.524	1292.17-1293.67	1292.69	0.372(0.113)	2(204)	1149.16-1151.83	1149.07
O49299	QPNYLENFVQATFNALTAEK	0.4	28.6	27.9	44.195	y14	200	0.514	1553.13-1554.76	1553.8	0.302(0.094)	2(200)	1149.16-1151.83	1149.07
