# Supplementary material for: MRMaid: The SRM Assay Design Tool for Arabidopsis and Other Species
Source: Front Plant Sci. 2012 Jul 20;3:164. doi: 10.3389/fpls.2012.00164 (PMC3401051; doi:10.3389/fpls.2012.00164)
Supplement: Table S4 — Simplified transition list manually edited from MRMaid output. [file 29430_Bessant_DataSheet4.XLSX]

## Sheet: Suppl Table 4
Peptide Sequence	predict peptide m/z	predict product m/z	Protein	Product Ion	Precursor Charge	Precursor M/Z
DSSMGGYMSSK	574.728	1034.43	P51818	y10	1(39)	1149.13-1150.47
DSSMGGYMSSK	574.728	729.324	P51818	y7	1(39); 2(83)	1149.13-1150.47; 574.8-577.35
DSSMGGYMSSK	574.728	947.397	P51818	y9	1(39); 2(58)	1149.13-1150.47; 574.8-577.35
DSSMGGYMSSK	574.728	860.365	P51818	y8	1(37); 2(54)	1149.13-1150.47; 574.8-577.35
DSSMGGYMSSK	574.728	672.303	P51818	y6	2(57)	574.8-577.35
DEALFSANAAALASR	753.378	1078.56	O50008	y11	2(1979)	753.0-756.37
DEALFSANAAALASR	753.378	931.496	O50008	y10	2(1976)	753.0-756.37
DEALFSANAAALASR	753.378	446.273	O50008	y4	2(1840); 3(4)	753.0-756.37; 502.82-503.32
DEALFSANAAALASR	753.378	517.31	O50008	y5	2(1805); 3(4)	753.0-756.37; 502.82-503.32
DEALFSANAAALASR	753.378	1174.57	O50008	b12	2(1712)	753.0-756.37
SFELLSLLPK	573.339	903.519	O50008	b8	2(1746)	572.72-576.33
SFELLSLLPK	573.339	557.366	O50008	y5	2(1554)	572.72-576.33
SFELLSLLPK	573.339	244.166	O50008	y2	2(1717)	572.72-576.33
SFELLSLLPK	573.339	912.577	O50008	y8	2(1521)	572.72-576.33
SFELLSLLPK	573.339	357.25	O50008	y3	2(1703)	572.72-576.33
ALGVDTVPVLVGPVSYLLLSK	1070.13	1484.91	O50008	y14	2(2347); 3(6)	1069.81-1073.14; 713.6-715.53
ALGVDTVPVLVGPVSYLLLSK	1070.13	1019.61	O50008	y9	2(873); 3(1298)	1069.81-1073.14; 713.6-715.53
ALGVDTVPVLVGPVSYLLLSK	1070.13	1076.64	O50008	y10	2(25); 3(1278)	1069.81-1073.14; 713.6-715.53
ALGVDTVPVLVGPVSYLLLSK	1070.13	656.362	O50008	b7	2(2314); 3(1299)	1069.81-1073.14; 713.6-715.53
ALGVDTVPVLVGPVSYLLLSK	1070.13	965.567	O50008	b10	2(37); 3(1275)	1069.81-1073.14; 713.6-715.53
AAGATWIQLDEPVLVMDLEGQK	1192.11	1228.66	O50008	y11	2(1413); 3(8)	1191.87-1195.1; 794.94-796.89
AAGATWIQLDEPVLVMDLEGQK	1192.11	1472.73	O50008	y13	2(1371); 3(1)	1191.87-1195.1; 794.94-796.89
AAGATWIQLDEPVLVMDLEGQK	1192.11	1585.81	O50008	y14	2(1292); 3(1)	1191.87-1195.1; 794.94-796.89
AAGATWIQLDEPVLVMDLEGQK	1192.11	820.387	O50008	y7	2(1364); 3(337)	1191.87-1195.1; 794.94-796.89
AAGATWIQLDEPVLVMDLEGQK	1192.11	1357.7	O50008	y12	2(1318); 3(2)	1191.87-1195.1; 794.94-796.89
IEEELGSEAIYAGVNFR	948.467	826.421	P25696	y7	2(3266); 3(22)	948.05-951.47; 632.983-634.32
IEEELGSEAIYAGVNFR	948.467	592.321	P25696	y5	2(3060); 3(26)	948.05-951.47; 632.983-634.32
IEEELGSEAIYAGVNFR	948.467	663.358	P25696	y6	2(2961); 3(24)	948.05-951.47; 632.983-634.32
IEEELGSEAIYAGVNFR	948.467	939.505	P25696	y8	2(2722); 3(1)	948.05-951.47; 632.983-634.32
IEEELGSEAIYAGVNFR	948.467	1071.52	P25696	b10	2(2823); 3(19)	948.05-951.47; 632.983-634.32
VTAAVPSGASTGIYEALELR	1002.53	1563.8	P25696	y15	2(2531); 3(2)	1002.13-1005.53; 668.64-670.42
VTAAVPSGASTGIYEALELR	1002.53	442.267	P25696	b5	2(1998); 3(187)	1002.13-1005.53; 668.64-670.42
VTAAVPSGASTGIYEALELR	1002.53	893.473	P25696	y7	2(519); 3(177)	1002.13-1005.53; 668.64-670.42
VTAAVPSGASTGIYEALELR	1002.53	417.246	P25696	y3	2(9); 3(186)	1002.13-1005.53; 668.64-670.42
VTAAVPSGASTGIYEALELR	1002.53	1251.66	P25696	y11	2(667); 3(2)	1002.13-1005.53; 668.64-670.42
SGETEDTFIADLAVGLSTGQIK	1126.06	803.463	P25696	y8	2(1877); 3(160)	1125.76-1129.06; 751.27-752.78
SGETEDTFIADLAVGLSTGQIK	1126.06	1272.72	P25696	y13	2(1769); 3(1)	1125.76-1129.06; 751.27-752.78
SGETEDTFIADLAVGLSTGQIK	1126.06	902.531	P25696	y9	2(1808); 3(40)	1125.76-1129.06; 751.27-752.78
SGETEDTFIADLAVGLSTGQIK	1126.06	1449.67	P25696	b14	2(1790); 3(52)	1125.76-1129.06; 751.27-752.78
SGETEDTFIADLAVGLSTGQIK	1126.06	973.568	P25696	y10	2(1785); 3(8)	1125.76-1129.06; 751.27-752.78
GNPTVEVDIHTSNGIK	840.428	756.4	P25696	y7	1(3); 2(1945); 3(3)	1681.98-1683.23; 839.94-843.43; 561.16-561.46
GNPTVEVDIHTSNGIK	840.428	1212.62	P25696	y11	1(2); 2(1592)	1681.98-1683.23; 839.94-843.43
GNPTVEVDIHTSNGIK	840.428	984.511	P25696	y9	1(2); 2(1465)	1681.98-1683.23; 839.94-843.43
GNPTVEVDIHTSNGIK	840.428	812.379	P25696	b8	2(1613)	839.94-843.43
GNPTVEVDIHTSNGIK	840.428	1083.58	P25696	y10	2(1247)	839.94-843.43
STVHDVVLVGGSTR	713.383	788.463	P22953	y8	2(705)	712.95-716.33
STVHDVVLVGGSTR	713.383	1002.56	P22953	y10	1(35); 2(677)	1426.04-1429.14; 712.95-716.33
STVHDVVLVGGSTR	713.383	477.242	P22953	y5	2(725)	712.95-716.33
STVHDVVLVGGSTR	713.383	689.395	P22953	y7	2(722)	712.95-716.33
STVHDVVLVGGSTR	713.383	887.531	P22953	y9	1(97); 2(579)	1426.04-1429.14; 712.95-716.33
EIAEAYLGVTIK	653.363	864.519	P22953	y8	2(432)	653.27-656.36
EIAEAYLGVTIK	653.363	793.482	P22953	y7	2(437)	653.27-656.36
EIAEAYLGVTIK	653.363	517.335	P22953	y5	2(430)	653.27-656.36
EIAEAYLGVTIK	653.363	630.419	P22953	y6	2(429)	653.27-656.36
EIAEAYLGVTIK	653.363	1064.6	P22953	y10	2(362)	653.27-656.36
EFAAEEISSMVLIK	783.404	1019.58	P22953	y9	2(435)	783.51-786.22
EFAAEEISSMVLIK	783.404	1420.7	P22953	b13	2(438)	783.51-786.22
EFAAEEISSMVLIK	783.404	890.538	P22953	y8	2(441)	783.51-786.22
EFAAEEISSMVLIK	783.404	690.422	P22953	y6	2(449)	783.51-786.22
EFAAEEISSMVLIK	783.404	1148.62	P22953	y10	2(393)	783.51-786.22
FSDSSVQSDMK	615.266	881.404	P22953	y8	1(75); 2(146)	1230.33-1232.59; 615.32-618.14
FSDSSVQSDMK	615.266	996.431	P22953	y9	1(74); 2(187)	1230.33-1232.59; 615.32-618.14
FSDSSVQSDMK	615.266	608.271	P22953	y5	1(73); 2(146)	1230.33-1232.59; 615.32-618.14
FSDSSVQSDMK	615.266	794.372	P22953	y7	1(46); 2(156)	1230.33-1232.59; 615.32-618.14
FSDSSVQSDMK	615.266	480.213	P22953	y4	1(66); 2(174)	1230.33-1232.59; 615.32-618.14
GILGYTEDDVVSTDFVGDNR	1086	1010.45	P25858	y9	2(105)	1086.5-1086.52
GILGYTEDDVVSTDFVGDNR	1086	1109.52	P25858	y10	2(68)	1086.5-1086.52
GILGYTEDDVVSTDFVGDNR	1086	707.348	P25858	y6	2(103)	1086.5-1086.52
GILGYTEDDVVSTDFVGDNR	1086	923.422	P25858	y8	2(82)	1086.5-1086.52
GILGYTEDDVVSTDFVGDNR	1086	822.375	P25858	y7	2(101)	1086.5-1086.52
VLPALNGK	810.496	599.352	P25858	y6	1(37); 2(13)	811.35-813.44; 406.255-408.02
VLPALNGK	405.752	213.16	P25858	b2	2(13)	406.255-408.02
VPTVDVSVVDLTVR	749.424	888.515	P25858	y8	2(15)	749.929-749.935
VPTVDVSVVDLTVR	749.424	1102.61	P25858	y10	2(15)	749.929-749.935
VPTVDVSVVDLTVR	749.424	702.415	P25858	y6	2(14); 3(5)	749.929-749.935; 500.29-500.291
VPTVDVSVVDLTVR	749.424	603.347	P25858	y5	2(14); 3(5)	749.929-749.935; 500.29-500.291
VPTVDVSVVDLTVR	749.424	987.584	P25858	y9	2(15)	749.929-749.935
AASFNIIPSSTGAAK	717.38	831.458	P25858	y9	2(26)	717.883-717.887
AASFNIIPSSTGAAK	717.38	944.542	P25858	y10	2(26)	717.883-717.887
AASFNIIPSSTGAAK	717.38	1058.58	P25858	y11	2(25)	717.883-717.887
AASFNIIPSSTGAAK	717.38	604.309	P25858	b6	2(1)	717.883-717.887
LILGADSPAITESR	721.393	975.475	P46645	y9	2(362)	721.18-724.33
LILGADSPAITESR	721.393	860.448	P46645	y8	1(47); 2(355)	1442.63-1444.97; 721.18-724.33
LILGADSPAITESR	721.393	773.416	P46645	y7	2(363)	721.18-724.33
LILGADSPAITESR	721.393	1103.53	P46645	y11	2(354)	721.18-724.33
LILGADSPAITESR	721.393	492.242	P46645	y4	2(361)	721.18-724.33
VFNLAGLSVEYFR	757.4	970.5	P46645	y8	2(386)	757.43-760.37
VFNLAGLSVEYFR	757.4	800.394	P46645	y6	2(382)	757.43-760.37
VFNLAGLSVEYFR	757.4	1041.54	P46645	y9	2(356)	757.43-760.37
VFNLAGLSVEYFR	757.4	614.294	P46645	y4	2(366)	757.43-760.37
VFNLAGLSVEYFR	757.4	713.362	P46645	y5	2(374)	757.43-760.37
APEDPILGVTVAYNNDPSPVK	1098.06	1304.65	P46645	y12	2(348); 3(1)	1097.83-1101.01; 732.62-734.13
APEDPILGVTVAYNNDPSPVK	1098.06	1460.74	P46645	y14	2(342); 3(2)	1097.83-1101.01; 732.62-734.13
APEDPILGVTVAYNNDPSPVK	1098.06	1033.5	P46645	y9	2(342); 3(59)	1097.83-1101.01; 732.62-734.13
APEDPILGVTVAYNNDPSPVK	1098.06	527.319	P46645	y5	2(337); 3(54)	1097.83-1101.01; 732.62-734.13
APEDPILGVTVAYNNDPSPVK	1098.06	892.478	P46645	b9	2(341); 3(56)	1097.83-1101.01; 732.62-734.13
EYIPIVGISDFNK	747.392	1089.59	P46645	y10	1(13); 2(181)	1494.65-1496.89; 747.04-750.11
EYIPIVGISDFNK	747.392	780.389	P46645	y7	1(13); 2(180)	1494.65-1496.89; 747.04-750.11
EYIPIVGISDFNK	747.392	879.458	P46645	y8	1(13); 2(172)	1494.65-1496.89; 747.04-750.11
EYIPIVGISDFNK	747.392	610.284	P46645	y5	1(8); 2(177)	1494.65-1496.89; 747.04-750.11
EYIPIVGISDFNK	747.392	715.403	P46645	b6	2(149)	747.04-750.11
ANVDYEQIVR	603.306	922.463	Q9LUT2	y7	2(318)	603.19-605.68
ANVDYEQIVR	603.306	807.436	Q9LUT2	y6	1(87); 2(287)	1206.27-1208.62; 603.19-605.68
ANVDYEQIVR	603.306	1021.53	Q9LUT2	y8	2(275)	603.19-605.68
ANVDYEQIVR	603.306	644.373	Q9LUT2	y5	2(288)	603.19-605.68
ANVDYEQIVR	603.306	1032.5	Q9LUT2	b9	2(263)	603.19-605.68
DDADFTWEVVKPLK	831.419	812.525	Q9LUT2	y7	2(298)	830.93-834.25
DDADFTWEVVKPLK	831.419	998.604	Q9LUT2	y8	2(287)	830.93-834.25
DDADFTWEVVKPLK	831.419	1099.65	Q9LUT2	y9	2(284)	830.93-834.25
DDADFTWEVVKPLK	831.419	485.345	Q9LUT2	y4	2(273)	830.93-834.25
DDADFTWEVVKPLK	831.419	357.25	Q9LUT2	y3	2(278)	830.93-834.25
TQVTIEYINESGAMVPVR	1003.51	1636.79	Q9LUT2	b15	2(272)	1003.54-1006.51
TQVTIEYINESGAMVPVR	1003.51	371.241	Q9LUT2	y3	2(269); 3(3)	1003.54-1006.51; 669.68-670.21
TQVTIEYINESGAMVPVR	1003.51	1537.72	Q9LUT2	b14	2(247)	1003.54-1006.51
TQVTIEYINESGAMVPVR	1003.51	470.309	Q9LUT2	y4	2(255); 3(3)	1003.54-1006.51; 669.68-670.21
TQVTIEYINESGAMVPVR	1003.51	1059.53	Q9LUT2	y10	2(201)	1003.54-1006.51
VLVNIEQQSPDIAQGVHGHLTK	1191.64	1372.73	Q9LUT2	y13	2(183)	1191.74-1194.64
VLVNIEQQSPDIAQGVHGHLTK	1191.64	1160.65	Q9LUT2	y11	2(181)	1191.74-1194.64
VLVNIEQQSPDIAQGVHGHLTK	1191.64	1459.77	Q9LUT2	y14	2(181)	1191.74-1194.64
VLVNIEQQSPDIAQGVHGHLTK	1191.64	1047.57	Q9LUT2	y10	2(180)	1191.74-1194.64
VLVNIEQQSPDIAQGVHGHLTK	1191.64	848.474	Q9LUT2	y8	2(176)	1191.74-1194.64
VTNWSNVVIAYEPVWAIGTGK	1152.1	1291.67	P48491	y12	2(1895); 3(7)	1151.82-1155.1; 768.35-770.17
VTNWSNVVIAYEPVWAIGTGK	1152.1	1220.63	P48491	y11	2(1879); 3(159)	1151.82-1155.1; 768.35-770.17
VTNWSNVVIAYEPVWAIGTGK	1152.1	1057.57	P48491	y10	2(1900); 3(168)	1151.82-1155.1; 768.35-770.17
VTNWSNVVIAYEPVWAIGTGK	1152.1	1404.75	P48491	y13	2(1821); 3(1)	1151.82-1155.1; 768.35-770.17
VTNWSNVVIAYEPVWAIGTGK	1152.1	928.526	P48491	y9	2(1876); 3(195)	1151.82-1155.1; 768.35-770.17
AILNESSEFVGDK	704.348	868.405	P48491	y8	1(144); 2(647)	1408.25-1411.92; 703.82-707.35
AILNESSEFVGDK	704.348	1111.49	P48491	y10	1(141); 2(617)	1408.25-1411.92; 703.82-707.35
AILNESSEFVGDK	704.348	1224.57	P48491	y11	1(143); 2(555)	1408.25-1411.92; 703.82-707.35
AILNESSEFVGDK	704.348	694.341	P48491	y6	1(137); 2(594)	1408.25-1411.92; 703.82-707.35
AILNESSEFVGDK	704.348	1090.54	P48491	b10	1(144); 2(589)	1408.25-1411.92; 703.82-707.35
NVSADVAATTR	552.282	891.454	P48491	y9	2(507)	552.34-555.15
NVSADVAATTR	1103.56	618.357	P48491	y6	1(207); 2(29)	1103.94-1107.55; 552.34-555.15
NVSADVAATTR	552.282	519.289	P48491	y5	2(489)	552.34-555.15
NVSADVAATTR	552.282	448.252	P48491	y4	2(465)	552.34-555.15
NVSADVAATTR	552.282	733.384	P48491	y7	2(381)	552.34-555.15
VAYALAQGLK	516.802	863.499	P48491	y8	1(168); 2(240)	1033.2-1035.74; 516.72-519.51
VAYALAQGLK	516.802	629.399	P48491	y6	1(167); 2(232)	1033.2-1035.74; 516.72-519.51
VAYALAQGLK	516.802	700.436	P48491	y7	1(167); 2(229)	1033.2-1035.74; 516.72-519.51
VAYALAQGLK	516.802	516.315	P48491	y5	1(167); 2(1)	1033.2-1035.74; 516.72-519.51
VAYALAQGLK	516.802	887.499	P48491	b9	1(167); 2(233)	1033.2-1035.74; 516.72-519.51
FITHTVPFSEINK	766.406	834.436	P06525	y7	1(46); 2(334); 3(136)	1532.66-1535.02; 766.4-769.41; 511.55-512.88
FITHTVPFSEINK	766.406	1034.55	P06525	y9	1(36); 2(320)	1532.66-1535.02; 766.4-769.41
FITHTVPFSEINK	766.406	933.505	P06525	y8	1(35); 2(318)	1532.66-1535.02; 766.4-769.41
FITHTVPFSEINK	766.406	699.383	P06525	b6	1(46); 2(326); 3(136)	1532.66-1535.02; 766.4-769.41; 511.55-512.88
FITHTVPFSEINK	766.406	1272.66	P06525	y11	1(46); 2(196)	1532.66-1535.02; 766.4-769.41
GQSVAIFGLGAVGLGAAEGAR	950.512	801.422	P06525	y9	2(357); 3(14)	950.36-953.35; 634.19-635.19
GQSVAIFGLGAVGLGAAEGAR	950.512	1028.55	P06525	y12	2(346)	950.36-953.35
GQSVAIFGLGAVGLGAAEGAR	950.512	631.316	P06525	y7	2(350)	950.36-953.35
GQSVAIFGLGAVGLGAAEGAR	950.512	900.49	P06525	y10	2(347)	950.36-953.35
GQSVAIFGLGAVGLGAAEGAR	950.512	1198.65	P06525	y14	2(303)	950.36-953.35
DHDKPIQQVIAEMTDGGVDR	1112.03	719.332	P06525	y7	2(2); 3(204)	1112.25-1115.0; 741.68-743.45
DHDKPIQQVIAEMTDGGVDR	1112.03	1050.45	P06525	y10	2(205); 3(200)	1112.25-1115.0; 741.68-743.45
DHDKPIQQVIAEMTDGGVDR	1112.03	503.258	P06525	y5	2(213); 3(199)	1112.25-1115.0; 741.68-743.45
DHDKPIQQVIAEMTDGGVDR	1112.03	979.415	P06525	y9	2(21); 3(197)	1112.25-1115.0; 741.68-743.45
DHDKPIQQVIAEMTDGGVDR	1112.03	618.285	P06525	y6	2(7); 3(200)	1112.25-1115.0; 741.68-743.45
IIGVDFNSK	991.534	766.374	P06525	y7	1(97); 2(60)	992.31-994.72; 496.58-498.44
IIGVDFNSK	991.534	495.257	P06525	y4	1(97)	992.31-994.72
IIGVDFNSK	991.534	610.284	P06525	y5	1(97); 2(58)	992.31-994.72; 496.58-498.44
IIGVDFNSK	991.534	879.458	P06525	y8	1(77); 2(1)	992.31-994.72; 496.58-498.44
IIGVDFNSK	991.534	348.188	P06525	y3	1(95)	992.31-994.72
SGFEGAWTSNPLIFDNSYFK	1140.03	920.415	Q05431	y7	2(1511); 3(68)	1139.76-1143.04; 760.64-762.05
SGFEGAWTSNPLIFDNSYFK	1140.03	1243.64	Q05431	y10	2(1488)	1139.76-1143.04
SGFEGAWTSNPLIFDNSYFK	1140.03	1545.76	Q05431	y13	2(1433)	1139.76-1143.04
SGFEGAWTSNPLIFDNSYFK	1140.03	1444.71	Q05431	y12	2(1436)	1139.76-1143.04
SGFEGAWTSNPLIFDNSYFK	1140.03	1360.65	Q05431	b13	2(1482); 3(3)	1139.76-1143.04; 760.64-762.05
ALLDDPVFRPLVEK	805.955	1084.65	Q05431	y9	2(933)	805.5-808.95
ALLDDPVFRPLVEK	805.955	741.462	Q05431	y6	2(879)	805.5-808.95
ALLDDPVFRPLVEK	805.955	1336.76	Q05431	b12	2(857)	805.5-808.95
ALLDDPVFRPLVEK	805.955	888.531	Q05431	y7	2(811)	805.5-808.95
ALLDDPVFRPLVEK	805.955	1027.56	Q05431	b9	2(854)	805.5-808.95
EGLLQLVSDK	550.808	349.172	Q05431	y3	1(1); 2(483)	1101.62-1104.34; 550.41-553.66
EGLLQLVSDK	550.808	689.383	Q05431	y6	2(486)	550.41-553.66
EGLLQLVSDK	550.808	561.325	Q05431	y5	2(442)	550.41-553.66
EGLLQLVSDK	550.808	448.241	Q05431	y4	2(470)	550.41-553.66
EGLLQLVSDK	550.808	802.467	Q05431	y7	1(1); 2(448)	1101.62-1104.34; 550.41-553.66
FDAEQAHGANSGIHIALR	953.476	1108.62	Q05431	y11	2(417); 3(1)	953.11-956.47; 635.74-637.67
FDAEQAHGANSGIHIALR	953.476	1245.68	Q05431	y12	2(387); 3(1)	953.11-956.47; 635.74-637.67
FDAEQAHGANSGIHIALR	953.476	609.384	Q05431	y5	2(335); 3(416)	953.11-956.47; 635.74-637.67
FDAEQAHGANSGIHIALR	953.476	927.396	Q05431	b9	2(322); 3(1)	953.11-956.47; 635.74-637.67
FDAEQAHGANSGIHIALR	953.476	866.521	Q05431	y8	2(275); 3(7)	953.11-956.47; 635.74-637.67
LLVSLVTSYR	575.342	625.331	Q9SYT0	y5	2(424)	575.05-578.33
LLVSLVTSYR	575.342	526.263	Q9SYT0	y4	2(424)	575.05-578.33
LLVSLVTSYR	575.342	924.515	Q9SYT0	y8	2(387)	575.05-578.33
LLVSLVTSYR	575.342	625.429	Q9SYT0	b6	2(425)	575.05-578.33
LLVSLVTSYR	575.342	526.36	Q9SYT0	b5	2(424)	575.05-578.33
AILLWTLEPGER	698.89	458.236	Q9SYT0	y4	1(3); 2(355)	1397.92-1398.62; 698.46-701.67
AILLWTLEPGER	698.89	587.279	Q9SYT0	y5	2(356)	698.46-701.67
AILLWTLEPGER	698.89	940.551	Q9SYT0	b8	2(353)	698.46-701.67
AILLWTLEPGER	698.89	987.49	Q9SYT0	y8	2(339)	698.46-701.67
AILLWTLEPGER	698.89	801.411	Q9SYT0	y7	2(347)	698.46-701.67
YQDDHGEEILK	673.311	1055.5	Q9SYT0	y9	1(10); 2(151)	1346.23-1349.64; 672.9-676.3
YQDDHGEEILK	673.311	825.447	Q9SYT0	y7	1(43); 2(142)	1346.23-1349.64; 672.9-676.3
YQDDHGEEILK	673.311	1200.52	Q9SYT0	b10	1(43); 2(140)	1346.23-1349.64; 672.9-676.3
YQDDHGEEILK	673.311	1087.43	Q9SYT0	b9	1(43); 2(134)	1346.23-1349.64; 672.9-676.3
YQDDHGEEILK	673.311	940.474	Q9SYT0	y8	1(43); 2(117)	1346.23-1349.64; 672.9-676.3
HYNDEDVIR	580.267	860.411	Q9SYT0	y7	1(9); 2(126)	1159.79-1163.5; 580.59-582.52
HYNDEDVIR	580.267	1023.47	Q9SYT0	y8	1(1); 2(123)	1159.79-1163.5; 580.59-582.52
HYNDEDVIR	580.267	631.341	Q9SYT0	y5	1(10); 2(121)	1159.79-1163.5; 580.59-582.52
HYNDEDVIR	580.267	387.272	Q9SYT0	y3	1(10); 2(121)	1159.79-1163.5; 580.59-582.52
HYNDEDVIR	580.267	301.13	Q9SYT0	b2	1(1); 2(124)	1159.79-1163.5; 580.59-582.52
LAYVALDYEQELETAK	927.966	1225.56	P53492	y10	2(1915)	927.58-930.97
LAYVALDYEQELETAK	927.966	1409.68	P53492	y12	2(1695)	927.58-930.97
LAYVALDYEQELETAK	927.966	909.472	P53492	b8	2(2106); 3(1)	927.58-930.97; 619.316-619.316
LAYVALDYEQELETAK	927.966	1110.53	P53492	y9	2(1686)	927.58-930.97
LAYVALDYEQELETAK	927.966	1408.7	P53492	b12	2(1735)	927.58-930.97
DLYGNIVLSGGSTMFPGIADR	1091.54	628.342	P53492	y6	2(661); 3(6)	1091.55-1094.54; 728.5-729.75
DLYGNIVLSGGSTMFPGIADR	1091.54	775.41	P53492	y7	2(660); 3(6)	1091.55-1094.54; 728.5-729.75
DLYGNIVLSGGSTMFPGIADR	1091.54	1408.69	P53492	y14	2(638); 3(1)	1091.55-1094.54; 728.5-729.75
DLYGNIVLSGGSTMFPGIADR	1091.54	775.399	P53492	b7	2(660); 3(6)	1091.55-1094.54; 728.5-729.75
DLYGNIVLSGGSTMFPGIADR	1091.54	1555.75	P53492	b15	2(649)	1091.55-1094.54
SEYDESGPSIVHR	1474.67	852.469	P53492	y8	1(18); 2(187)	1475.45-1479.43; 737.82-740.8
SEYDESGPSIVHR	737.838	765.437	P53492	y7	2(187)	737.82-740.8
SEYDESGPSIVHR	1474.67	981.512	P53492	y9	1(18); 2(175)	1475.45-1479.43; 737.82-740.8
SEYDESGPSIVHR	737.838	708.416	P53492	y6	2(184)	737.82-740.8
SEYDESGPSIVHR	737.838	411.247	P53492	y3	2(184)	737.82-740.8
DLTDSLMK	921.448	694.345	P53492	y6	1(7); 2(14)	922.39-922.7; 461.84-462.4
DLTDSLMK	921.448	807.429	P53492	y7	1(7)	922.39-922.7
DLTDSLMK	921.448	478.27	P53492	y4	1(7)	922.39-922.7
DLTDSLMK	921.448	645.31	P53492	b6	1(7)	922.39-922.7
DLTDSLMK	921.448	776.35	P53492	b7	1(7)	922.39-922.7
VPTPNVSVVDLVINVEK	911.016	1214.7	P25857	y11	1(28); 2(806)	1821.83-1824.61; 910.6-914.01
VPTPNVSVVDLVINVEK	911.016	1524.86	P25857	y14	1(28); 2(700)	1821.83-1824.61; 910.6-914.01
VPTPNVSVVDLVINVEK	911.016	1028.6	P25857	y9	1(27); 2(793)	1821.83-1824.61; 910.6-914.01
VPTPNVSVVDLVINVEK	911.016	814.504	P25857	y7	1(29); 2(784); 3(35)	1821.83-1824.61; 910.6-914.01; 608.015-609.2
VPTPNVSVVDLVINVEK	911.016	893.51	P25857	b9	1(11); 2(824); 3(83)	1821.83-1824.61; 910.6-914.01; 608.015-609.2
IVDNETISVDGK	644.829	1077.51	P25857	y10	1(93); 2(493)	1289.07-1292.68; 644.49-647.77
IVDNETISVDGK	644.829	505.262	P25857	y5	1(93); 2(485)	1289.07-1292.68; 644.49-647.77
IVDNETISVDGK	644.829	719.394	P25857	y7	1(93); 2(439)	1289.07-1292.68; 644.49-647.77
IVDNETISVDGK	644.829	962.479	P25857	y9	1(93); 2(299)	1289.07-1292.68; 644.49-647.77
IVDNETISVDGK	644.829	618.346	P25857	y6	1(91); 2(409)	1289.07-1292.68; 644.49-647.77
VVAWYDNEWGYSQR	886.402	1317.55	P25857	y10	2(514)	886.23-889.38
VVAWYDNEWGYSQR	886.402	610.295	P25857	y5	2(579); 3(12)	886.23-889.38; 591.606-592.89
VVAWYDNEWGYSQR	886.402	796.374	P25857	y6	2(545); 3(7)	886.23-889.38; 591.606-592.89
VVAWYDNEWGYSQR	886.402	1154.49	P25857	y9	2(517)	886.23-889.38
VVAWYDNEWGYSQR	886.402	390.21	P25857	y3	2(521); 3(11)	886.23-889.38; 591.606-592.89
VVDLAHLVASK	575.839	953.542	P25857	y9	2(437)	575.2-578.78
VVDLAHLVASK	575.839	725.431	P25857	y7	2(423)	575.2-578.78
VVDLAHLVASK	575.839	654.394	P25857	y6	1(2); 2(420)	1151.73-1151.8; 575.2-578.78
VVDLAHLVASK	575.839	847.504	P25857	b8	1(2); 2(379)	1151.73-1151.8; 575.2-578.78
VVDLAHLVASK	575.839	838.515	P25857	y8	1(2); 2(340)	1151.73-1151.8; 575.2-578.78
TALSHVDNLISGVTR	791.428	974.527	P49209	y9	2(1044)	790.99-794.37
TALSHVDNLISGVTR	791.428	1073.6	P49209	y10	2(1021)	790.99-794.37
TALSHVDNLISGVTR	791.428	519.289	P49209	y5	2(943); 3(52)	790.99-794.37; 528.05-529.41
TALSHVDNLISGVTR	791.428	859.5	P49209	y8	1(17); 2(855)	1582.18-1586.16; 790.99-794.37
TALSHVDNLISGVTR	791.428	632.373	P49209	y6	2(826); 3(61)	790.99-794.37; 528.05-529.41
DEIVLDGNDIELVSR	843.427	1117.55	P49209	y10	2(385)	843.03-846.37
DEIVLDGNDIELVSR	843.427	1230.63	P49209	y11	2(362)	843.03-846.37
DEIVLDGNDIELVSR	843.427	1002.52	P49209	y9	2(355)	843.03-846.37
DEIVLDGNDIELVSR	843.427	1425.71	P49209	b13	2(343)	843.03-846.37
DEIVLDGNDIELVSR	843.427	945.501	P49209	y8	2(282)	843.03-846.37
FVYAHFPINASIGGDGK	896.451	1028.54	P49209	y11	1(11); 2(537); 3(2)	1792.65-1794.84; 896.03-899.46; 597.99-599.67
FVYAHFPINASIGGDGK	896.451	1175.61	P49209	y12	1(9); 2(519); 3(38)	1792.65-1794.84; 896.03-899.46; 597.99-599.67
FVYAHFPINASIGGDGK	896.451	765.372	P49209	b6	1(10); 2(531); 3(163)	1792.65-1794.84; 896.03-899.46; 597.99-599.67
FVYAHFPINASIGGDGK	896.451	433.205	P49209	y5	2(17); 3(177)	896.03-899.46; 597.99-599.67
FVYAHFPINASIGGDGK	896.451	1312.66	P49209	y13	1(5); 2(356)	1792.65-1794.84; 896.03-899.46
TILSSETMDIPDSVTIK	924.973	759.425	P49209	y7	1(2); 2(462); 3(8)	1850.11-1851.04; 924.72-927.96; 617.323-618.36
TILSSETMDIPDSVTIK	924.973	1091.53	P49209	b10	2(455); 3(8)	924.72-927.96; 617.323-618.36
TILSSETMDIPDSVTIK	924.973	987.536	P49209	y9	1(2); 2(450)	1850.11-1851.04; 924.72-927.96
TILSSETMDIPDSVTIK	924.973	872.509	P49209	y8	1(2); 2(448)	1850.11-1851.04; 924.72-927.96
TILSSETMDIPDSVTIK	924.973	1219.62	P49209	y11	1(2); 2(118)	1850.11-1851.04; 924.72-927.96
AGIIVLAEGR	499.3	432.221	O23255	y4	1(12); 2(1672)	998.6-999.65; 498.95-502.21
AGIIVLAEGR	499.3	545.305	O23255	y5	1(21); 2(1646)	998.6-999.65; 498.95-502.21
AGIIVLAEGR	499.3	644.373	O23255	y6	1(20); 2(1617)	998.6-999.65; 498.95-502.21
AGIIVLAEGR	499.3	361.184	O23255	y3	2(1579)	498.95-502.21
AGIIVLAEGR	499.3	567.387	O23255	b6	1(21); 2(1597)	998.6-999.65; 498.95-502.21
TGQVPDPTSTDNPEFQIVLSIIK	1249.65	1286.77	O23255	y11	2(1960); 3(25)	1249.41-1252.65; 833.27-835.26
TGQVPDPTSTDNPEFQIVLSIIK	1249.65	1902.02	O23255	y17	2(2032)	1249.41-1252.65
TGQVPDPTSTDNPEFQIVLSIIK	1249.65	1400.82	O23255	y12	2(1779); 3(3)	1249.41-1252.65; 833.27-835.26
TGQVPDPTSTDNPEFQIVLSIIK	1249.65	1213.53	O23255	b12	2(1129); 3(340)	1249.41-1252.65; 833.27-835.26
TGQVPDPTSTDNPEFQIVLSIIK	1249.65	913.609	O23255	y8	2(222); 3(359)	1249.41-1252.65; 833.27-835.26
LYQMQQNGTLLFPAINVNDSVTK	1297.16	1157.62	O23255	y11	2(780); 3(88)	1296.99-1300.15; 865.26-866.95
LYQMQQNGTLLFPAINVNDSVTK	1297.16	1437.72	O23255	b12	2(736); 3(82)	1296.99-1300.15; 865.26-866.95
LYQMQQNGTLLFPAINVNDSVTK	1297.16	1417.77	O23255	y13	2(737)	1296.99-1300.15
LYQMQQNGTLLFPAINVNDSVTK	1297.16	876.443	O23255	y8	2(748); 3(1)	1296.99-1300.15; 865.26-866.95
LYQMQQNGTLLFPAINVNDSVTK	1297.16	1290.65	O23255	b11	2(10); 3(77)	1296.99-1300.15; 865.26-866.95
VALLHLGK	425.276	680.446	O23255	y6	2(231)	425.39-427.92
VALLHLGK	425.276	567.362	O23255	y5	2(224)	425.39-427.92
VALLHLGK	425.276	454.278	O23255	y4	2(207)	425.39-427.92
VALLHLGK	425.276	751.483	O23255	y7	2(193)	425.39-427.92
VALLHLGK	425.276	171.113	O23255	b2	2(199)	425.39-427.92
AITQYIAHEFSDK	761.377	833.379	P42760	y7	2(61)	761.52-764.07
AITQYIAHEFSDK	761.377	946.463	P42760	y8	2(58)	761.52-764.07
AITQYIAHEFSDK	761.377	1109.53	P42760	y9	2(58)	761.52-764.07
AITQYIAHEFSDK	761.377	496.241	P42760	y4	2(58); 3(19)	761.52-764.07; 508.25-509.39
AITQYIAHEFSDK	761.377	625.283	P42760	y5	2(58)	761.52-764.07
NVDFEFVHVELK	737.877	1262.64	P42760	y10	2(33)	737.9-740.76
NVDFEFVHVELK	737.877	871.504	P42760	y7	1(1); 2(34)	1475.71-1475.81; 737.9-740.76
NVDFEFVHVELK	737.877	1147.62	P42760	y9	1(3); 2(31)	1475.71-1475.81; 737.9-740.76
NVDFEFVHVELK	737.877	625.367	P42760	y5	1(3); 2(35)	1475.71-1475.81; 737.9-740.76
NVDFEFVHVELK	737.877	1000.55	P42760	y8	2(34)	737.9-740.76
GNNLLSTGK	451.745	505.299	P42760	y5	2(37)	451.39-454.13
GNNLLSTGK	451.745	392.215	P42760	y4	2(37)	451.39-454.13
GNNLLSTGK	451.745	732.426	P42760	y7	2(34)	451.39-454.13
GNNLLSTGK	451.745	399.199	P42760	b4	2(36)	451.39-454.13
GNNLLSTGK	451.745	618.383	P42760	y6	2(32)	451.39-454.13
DMAIIAMGIEIESHEFDPVGSK	1194.57	487.288	P42760	y5	2(14)	1195.17-1197.53
DMAIIAMGIEIESHEFDPVGSK	1194.57	1902.86	P42760	b17	2(16)	1195.17-1197.53
DMAIIAMGIEIESHEFDPVGSK	1194.57	1643.79	P42760	y15	2(16)	1195.17-1197.53
DMAIIAMGIEIESHEFDPVGSK	1194.57	1102.52	P42760	y10	2(14)	1195.17-1197.53
DMAIIAMGIEIESHEFDPVGSK	1194.57	1473.69	P42760	y13	2(12)	1195.17-1197.53
ILALNASFFLK	618.368	1010.57	Q9FEF8	y9	2(45)	618.72-621.32
ILALNASFFLK	618.368	826.446	Q9FEF8	y7	2(39)	618.72-621.32
ILALNASFFLK	618.368	939.53	Q9FEF8	y8	2(34)	618.72-621.32
ILALNASFFLK	618.368	641.366	Q9FEF8	y5	2(34)	618.72-621.32
ILALNASFFLK	618.368	712.403	Q9FEF8	y6	2(32)	618.72-621.32
TGGHFVISIK	529.3	706.45	Q9FEF8	y6	2(12)	529.54-531.6
TGGHFVISIK	529.3	559.382	Q9FEF8	y5	2(10)	529.54-531.6
TGGHFVISIK	529.3	712.378	Q9FEF8	b7	2(10)	529.54-531.6
TGGHFVISIK	529.3	347.229	Q9FEF8	y3	2(8)	529.54-531.6
TGGHFVISIK	529.3	599.294	Q9FEF8	b6	2(9)	529.54-531.6
VTEFVSELR	539.787	879.458	Q9ZRW8	y7	1(1); 2(414)	1078.97-1081.65; 539.25-542.74
VTEFVSELR	539.787	504.278	Q9ZRW8	y4	2(413)	539.25-542.74
VTEFVSELR	539.787	750.415	Q9ZRW8	y6	1(47); 2(398)	1078.97-1081.65; 539.25-542.74
VTEFVSELR	539.787	603.347	Q9ZRW8	y5	2(395)	539.25-542.74
VTEFVSELR	539.787	576.303	Q9ZRW8	b5	2(382)	539.25-542.74
FANFSIESEVPK	683.842	888.468	Q9ZRW8	y8	2(360)	683.31-686.72
FANFSIESEVPK	683.842	1124.53	Q9ZRW8	b10	2(362)	683.31-686.72
FANFSIESEVPK	683.842	801.436	Q9ZRW8	y7	2(314)	683.31-686.72
FANFSIESEVPK	683.842	559.309	Q9ZRW8	y5	2(335)	683.31-686.72
FANFSIESEVPK	683.842	244.166	Q9ZRW8	y2	2(344)	683.31-686.72
NPILPSDPYLR	642.348	847.431	Q9ZRW8	y7	2(183)	642.71-645.27
NPILPSDPYLR	642.348	960.515	Q9ZRW8	y8	2(181)	642.71-645.27
NPILPSDPYLR	642.348	548.32	Q9ZRW8	y4	2(183)	642.71-645.27
NPILPSDPYLR	642.348	438.272	Q9ZRW8	b4	2(183)	642.71-645.27
NPILPSDPYLR	642.348	325.188	Q9ZRW8	b3	2(183)	642.71-645.27
DFIEILK	438.752	615.408	Q9ZRW8	y5	2(23)	439.255-439.258
DFIEILK	438.752	502.324	Q9ZRW8	y4	2(23)	439.255-439.258
DFIEILK	438.752	263.103	Q9ZRW8	b2	2(6)	439.255-439.258
DDAWLDGEFISTVQQR	939.941	718.385	P93819	y6	2(2334); 3(1)	939.51-942.94; 627.299-627.299
DDAWLDGEFISTVQQR	939.941	1162.51	P93819	b10	2(2231)	939.51-942.94
DDAWLDGEFISTVQQR	939.941	1164.6	P93819	y10	2(1932)	939.51-942.94
DDAWLDGEFISTVQQR	939.941	978.537	P93819	y8	2(1861)	939.51-942.94
DDAWLDGEFISTVQQR	939.941	831.469	P93819	y7	2(1915)	939.51-942.94
MELIDAAFPLLK	680.377	874.504	P93819	y8	1(37); 2(1197)	1360.35-1363.79; 680.02-683.38
MELIDAAFPLLK	680.377	470.334	P93819	y4	1(37); 2(1198); 3(1)	1360.35-1363.79; 680.02-683.38; 454.66-454.66
MELIDAAFPLLK	680.377	617.403	P93819	y5	1(37); 2(1165); 3(1)	1360.35-1363.79; 680.02-683.38; 454.66-454.66
MELIDAAFPLLK	680.377	1100.67	P93819	y10	1(37); 2(1137)	1360.35-1363.79; 680.02-683.38
MELIDAAFPLLK	680.377	987.588	P93819	y9	1(24); 2(1091)	1360.35-1363.79; 680.02-683.38
NGDWSIVQGLPIDEVSR	942.473	815.426	P93819	y7	2(1234); 3(18)	942.04-945.47; 629.05-630.2
NGDWSIVQGLPIDEVSR	942.473	985.532	P93819	y9	2(1242)	942.04-945.47
NGDWSIVQGLPIDEVSR	942.473	1212.66	P93819	y11	2(1191)	942.04-945.47
NGDWSIVQGLPIDEVSR	942.473	1070.53	P93819	b10	2(1152); 3(14)	942.04-945.47; 629.05-630.2
NGDWSIVQGLPIDEVSR	942.473	1113.59	P93819	y10	2(1173)	942.04-945.47
VQTSSGEKPVR	593.819	960.511	P93819	y9	2(452)	593.54-596.52
VQTSSGEKPVR	593.819	859.464	P93819	y8	1(6); 2(437)	1187.45-1188.25; 593.54-596.52
VQTSSGEKPVR	593.819	499.336	P93819	y4	1(38); 2(440)	1187.45-1188.25; 593.54-596.52
VQTSSGEKPVR	593.819	371.241	P93819	y3	2(438)	593.54-596.52
VQTSSGEKPVR	593.819	772.432	P93819	y7	2(391)	593.54-596.52
VPVLETPEGPIFESNAIAR	1019.54	1400.72	Q9FVT2	y13	2(1206)	1019.26-1022.52
VPVLETPEGPIFESNAIAR	1019.54	1501.77	Q9FVT2	y14	2(1165); 3(3)	1019.26-1022.52; 680.17-681.73
VPVLETPEGPIFESNAIAR	1019.54	1174.62	Q9FVT2	y11	2(1132)	1019.26-1022.52
VPVLETPEGPIFESNAIAR	1019.54	1117.6	Q9FVT2	y10	2(1030); 3(2)	1019.26-1022.52; 680.17-681.73
VPVLETPEGPIFESNAIAR	1019.54	907.464	Q9FVT2	y8	2(700); 3(140)	1019.26-1022.52; 680.17-681.73
YFWTMVNQPEFK	794.873	520.277	Q9FVT2	y4	1(3); 2(313)	1589.61-1589.86; 794.89-797.8
YFWTMVNQPEFK	794.873	861.447	Q9FVT2	y7	1(3); 2(309)	1589.61-1589.86; 794.89-797.8
YFWTMVNQPEFK	794.873	762.379	Q9FVT2	y6	1(3); 2(310)	1589.61-1589.86; 794.89-797.8
YFWTMVNQPEFK	794.873	1070.48	Q9FVT2	b8	1(3); 2(308)	1589.61-1589.86; 794.89-797.8
YFWTMVNQPEFK	794.873	1093.54	Q9FVT2	y9	1(3); 2(290)	1589.61-1589.86; 794.89-797.8
ALIAAEYAGVK	552.813	808.42	Q9FVT2	y8	2(245)	552.69-555.79
ALIAAEYAGVK	552.813	737.383	Q9FVT2	y7	2(232)	552.69-555.79
ALIAAEYAGVK	552.813	921.505	Q9FVT2	y9	2(218)	552.69-555.79
ALIAAEYAGVK	552.813	537.304	Q9FVT2	y5	2(257)	552.69-555.79
ALIAAEYAGVK	552.813	666.346	Q9FVT2	y6	2(206)	552.69-555.79
IEESADFQMGVTNK	784.363	1039.49	Q9FVT2	y9	2(145)	784.44-787.26
IEESADFQMGVTNK	784.363	1207.53	Q9FVT2	b11	2(142)	784.44-787.26
IEESADFQMGVTNK	784.363	649.334	Q9FVT2	y6	2(131)	784.44-787.26
IEESADFQMGVTNK	784.363	924.461	Q9FVT2	y8	2(117)	784.44-787.26
IEESADFQMGVTNK	784.363	518.294	Q9FVT2	y5	2(131)	784.44-787.26
LYVGVGDPNVDHK	706.359	881.412	Q9C9H5	y8	2(18)	706.49-708.33
LYVGVGDPNVDHK	706.359	1037.5	Q9C9H5	y10	2(17)	706.49-708.33
LYVGVGDPNVDHK	706.359	824.39	Q9C9H5	y7	2(17)	706.49-708.33
LYVGVGDPNVDHK	706.359	532.313	Q9C9H5	b5	2(17)	706.49-708.33
LYVGVGDPNVDHK	706.359	1136.57	Q9C9H5	y11	2(15)	706.49-708.33
QVDYILGDNPIK	687.363	643.341	Q9C9H5	y6	2(26)	687.68-689.4
QVDYILGDNPIK	687.363	756.426	Q9C9H5	y7	2(25)	687.68-689.4
QVDYILGDNPIK	687.363	471.293	Q9C9H5	y4	2(11)	687.68-689.4
QVDYILGDNPIK	687.363	1147.6	Q9C9H5	y10	2(6)	687.68-689.4
QVDYILGDNPIK	687.363	869.51	Q9C9H5	y8	2(4)	687.68-689.4
FNLPMAFTTTMLSWSALEYGK	1204.08	1040.51	Q9C9H5	y9	2(16); 3(1)	1204.55-1206.67; 804.24-804.24
FNLPMAFTTTMLSWSALEYGK	1204.08	1587.77	Q9C9H5	y14	2(16)	1204.55-1206.67
FNLPMAFTTTMLSWSALEYGK	1204.08	1153.59	Q9C9H5	y10	2(16)	1204.55-1206.67
FNLPMAFTTTMLSWSALEYGK	1204.08	1284.63	Q9C9H5	y11	2(16)	1204.55-1206.67
FNLPMAFTTTMLSWSALEYGK	1204.08	767.394	Q9C9H5	y7	2(16); 3(1)	1204.55-1206.67; 804.24-804.24
DSNFEQYK	515.224	915.421	Q9C9H5	y7	1(9)	1030.17-1030.59
DSNFEQYK	515.224	714.346	Q9C9H5	y5	1(9); 2(4)	1030.17-1030.59; 515.6-516.03
DSNFEQYK	515.224	828.389	Q9C9H5	y6	1(7); 2(4)	1030.17-1030.59; 515.6-516.03
DSNFEQYK	515.224	567.278	Q9C9H5	y4	1(5); 2(4)	1030.17-1030.59; 515.6-516.03
DSNFEQYK	515.224	884.343	Q9C9H5	b7	1(9)	1030.17-1030.59
DNLTLWTSDMTDEAGDEIK	1076.98	1597.67	P42644	y14	2(450)	1076.71-1079.97
DNLTLWTSDMTDEAGDEIK	1076.98	1411.59	P42644	y13	2(452)	1076.71-1079.97
DNLTLWTSDMTDEAGDEIK	1076.98	1310.54	P42644	y12	2(435)	1076.71-1079.97
DNLTLWTSDMTDEAGDEIK	1076.98	977.443	P42644	y9	2(416)	1076.71-1079.97
DNLTLWTSDMTDEAGDEIK	1076.98	1223.51	P42644	y11	2(394)	1076.71-1079.97
QAFDDAIAELDTLGEESYK	1057.49	1354.64	P42644	y12	2(495)	1057.49-1060.47
QAFDDAIAELDTLGEESYK	1057.49	1041.47	P42644	y9	2(514); 3(1)	1057.49-1060.47; 705.37-706.93
QAFDDAIAELDTLGEESYK	1057.49	712.315	P42644	y6	2(510)	1057.49-1060.47
QAFDDAIAELDTLGEESYK	1057.49	1154.56	P42644	y10	2(464)	1057.49-1060.47
QAFDDAIAELDTLGEESYK	1057.49	1283.6	P42644	y11	2(432)	1057.49-1060.47
TVDVEELSVEER	702.343	619.305	P42644	y5	2(387)	702.19-705.18
TVDVEELSVEER	702.343	1204.57	P42644	y10	1(1); 2(353)	1404.19-1406.84; 702.19-705.18
TVDVEELSVEER	702.343	990.474	P42644	y8	2(357)	702.19-705.18
TVDVEELSVEER	702.343	433.205	P42644	y3	2(375)	702.19-705.18
TVDVEELSVEER	702.343	861.432	P42644	y7	1(55); 2(341)	1404.19-1406.84; 702.19-705.18
SASDIATAELAPTHPIR	874.957	720.416	P42644	y6	2(517); 3(5)	874.57-877.92; 583.71-585.29
SASDIATAELAPTHPIR	874.957	791.453	P42644	y7	1(1); 2(512); 3(1)	1749.79-1751.93; 874.57-877.92; 583.71-585.29
SASDIATAELAPTHPIR	874.957	1033.58	P42644	y9	2(479); 3(1)	874.57-877.92; 583.71-585.29
SASDIATAELAPTHPIR	874.957	904.537	P42644	y8	1(11); 2(477)	1749.79-1751.93; 874.57-877.92
SASDIATAELAPTHPIR	874.957	1205.66	P42644	y11	1(1); 2(450)	1749.79-1751.93; 874.57-877.92
IALTDNSIVEQALGK	785.932	744.426	P60040	y7	1(19); 2(636); 3(20)	1571.67-1574.59; 785.44-788.91; 524.55-525.75
IALTDNSIVEQALGK	785.932	645.357	P60040	y6	1(19); 2(638); 3(18)	1571.67-1574.59; 785.44-788.91; 524.55-525.75
IALTDNSIVEQALGK	785.932	1274.66	P60040	y12	1(20); 2(573)	1571.67-1574.59; 785.44-788.91
IALTDNSIVEQALGK	785.932	1058.58	P60040	y10	1(20); 2(599)	1571.67-1574.59; 785.44-788.91
IALTDNSIVEQALGK	785.932	1173.61	P60040	y11	1(14); 2(555)	1571.67-1574.59; 785.44-788.91
ENFINELIR	573.806	644.373	P60040	y5	2(158)	573.88-576.26
ENFINELIR	573.806	757.457	P60040	y6	2(155)	573.88-576.26
ENFINELIR	573.806	530.33	P60040	y4	2(148)	573.88-576.26
ENFINELIR	573.806	288.204	P60040	y2	2(157)	573.88-576.26
ENFINELIR	573.806	401.288	P60040	y3	2(148)	573.88-576.26
VEPYVTYGFPNLK	763.395	1298.68	P60040	y11	1(20); 2(24)	1526.5-1529.9; 763.52-766.22
VEPYVTYGFPNLK	763.395	471.293	P60040	y4	1(19); 2(178)	1526.5-1529.9; 763.52-766.22
VEPYVTYGFPNLK	763.395	1056.5	P60040	b9	1(20); 2(132)	1526.5-1529.9; 763.52-766.22
VEPYVTYGFPNLK	763.395	939.494	P60040	y8	1(20); 2(58)	1526.5-1529.9; 763.52-766.22
VEPYVTYGFPNLK	763.395	675.383	P60040	y6	1(20); 2(66)	1526.5-1529.9; 763.52-766.22
ELISLK	351.22	147.113	P60040	y1	2(1)	351.724-351.724
ELISLK	351.22	260.197	P60040	y2	2(1)	351.724-351.724
LLVSEELWPFGEK	773.408	577.299	Q9MAH0	y5	2(241)	773.42-776.33
LLVSEELWPFGEK	773.408	763.378	Q9MAH0	y6	2(240)	773.42-776.33
LLVSEELWPFGEK	773.408	970.525	Q9MAH0	b8	2(237)	773.42-776.33
LLVSEELWPFGEK	773.408	1221.58	Q9MAH0	y10	2(203)	773.42-776.33
LLVSEELWPFGEK	773.408	876.462	Q9MAH0	y7	2(178)	773.42-776.33
GGGPTHLAILSQPPDTINGSLR	1100.58	1069.56	Q9MAH0	y10	2(282); 3(52)	1100.25-1103.44; 734.23-735.81
GGGPTHLAILSQPPDTINGSLR	1100.58	1132.61	Q9MAH0	b12	2(274); 3(63)	1100.25-1103.44; 734.23-735.81
GGGPTHLAILSQPPDTINGSLR	1100.58	1284.65	Q9MAH0	y12	2(192)	1100.25-1103.44
GGGPTHLAILSQPPDTINGSLR	1100.58	1397.74	Q9MAH0	y13	2(192)	1100.25-1103.44
GGGPTHLAILSQPPDTINGSLR	1100.58	917.521	Q9MAH0	b10	2(238); 3(4)	1100.25-1103.44; 734.23-735.81
LEELGSVLTSLDPGDSIVIAK	1078.09	899.52	Q9MAH0	y9	2(178); 3(5)	1078.19-1080.98; 719.24-720.75
LEELGSVLTSLDPGDSIVIAK	1078.09	1014.55	Q9MAH0	y10	2(179); 3(6)	1078.19-1080.98; 719.24-720.75
LEELGSVLTSLDPGDSIVIAK	1078.09	1214.66	Q9MAH0	y12	2(176); 3(1)	1078.19-1080.98; 719.24-720.75
LEELGSVLTSLDPGDSIVIAK	1078.09	1257.66	Q9MAH0	b12	2(170); 3(5)	1078.19-1080.98; 719.24-720.75
LEELGSVLTSLDPGDSIVIAK	1078.09	1315.71	Q9MAH0	y13	2(166); 3(1)	1078.19-1080.98; 719.24-720.75
HTDVLDAITTHLDIGSYR	1013.51	595.32	Q9MAH0	y5	2(80); 3(105)	1013.32-1016.4; 675.8-677.69
HTDVLDAITTHLDIGSYR	1013.51	960.49	Q9MAH0	y8	2(84); 3(96)	1013.32-1016.4; 675.8-677.69
HTDVLDAITTHLDIGSYR	1013.51	710.347	Q9MAH0	y6	2(52); 3(104)	1013.32-1016.4; 675.8-677.69
HTDVLDAITTHLDIGSYR	1013.51	823.431	Q9MAH0	y7	2(48); 3(105)	1013.32-1016.4; 675.8-677.69
HTDVLDAITTHLDIGSYR	1013.51	1162.59	Q9MAH0	y10	2(78); 3(54)	1013.32-1016.4; 675.8-677.69
ESQEALSPLVDLALK	806.44	955.583	O49299	y9	1(20); 2(538)	1612.53-1614.11; 806.47-809.4
ESQEALSPLVDLALK	806.44	955.474	O49299	b9	1(20); 2(539)	1612.53-1614.11; 806.47-809.4
ESQEALSPLVDLALK	806.44	868.551	O49299	y8	1(30); 2(540); 3(2)	1612.53-1614.11; 806.47-809.4; 538.61-538.62
ESQEALSPLVDLALK	806.44	1068.67	O49299	y10	1(2); 2(525)	1612.53-1614.11; 806.47-809.4
ESQEALSPLVDLALK	806.44	658.414	O49299	y6	1(2); 2(528); 3(4)	1612.53-1614.11; 806.47-809.4; 538.61-538.62
FDVEVFDPADDYVK	829.379	1069.48	O49299	y9	2(271)	829.12-832.38
FDVEVFDPADDYVK	829.379	807.389	O49299	y7	1(24); 2(270)	1658.58-1661.82; 829.12-832.38
FDVEVFDPADDYVK	829.379	922.416	O49299	y8	2(270)	829.12-832.38
FDVEVFDPADDYVK	829.379	1168.55	O49299	y10	2(256)	829.12-832.38
FDVEVFDPADDYVK	829.379	737.351	O49299	b6	2(261)	829.12-832.38
SDTGGEPPEFGAAADGDADR	967.4	1388.61	O49299	y14	2(448)	967.01-970.37
SDTGGEPPEFGAAADGDADR	967.4	918.392	O49299	y10	2(425)	967.01-970.37
SDTGGEPPEFGAAADGDADR	967.4	1065.46	O49299	y11	2(306)	967.01-970.37
SDTGGEPPEFGAAADGDADR	967.4	547.2	O49299	b6	2(388)	967.01-970.37
SDTGGEPPEFGAAADGDADR	967.4	790.333	O49299	y8	2(142)	967.01-970.37
QPNYLENFVQATFNALTAEK	1149.07	1193.62	O49299	y11	2(206); 3(54)	1149.16-1151.83; 766.68-768.08
QPNYLENFVQATFNALTAEK	1149.07	994.521	O49299	y9	2(206); 3(173)	1149.16-1151.83; 766.68-768.08
QPNYLENFVQATFNALTAEK	1149.07	1065.56	O49299	y10	2(204); 3(53)	1149.16-1151.83; 766.68-768.08
QPNYLENFVQATFNALTAEK	1149.07	1292.69	O49299	y12	2(204)	1149.16-1151.83
QPNYLENFVQATFNALTAEK	1149.07	1553.8	O49299	y14	2(200)	1149.16-1151.83
