# Supplementary material for: MRMaid: The SRM Assay Design Tool for Arabidopsis and Other Species
Source: Front Plant Sci. 2012 Jul 20;3:164. doi: 10.3389/fpls.2012.00164 (PMC3401051; doi:10.3389/fpls.2012.00164)
Supplement: Table S5 — Transition list derived from Orbitrap discovery LC-MS analysis and Skyline. [file 29430_Bessant_DataSheet5.XLSX]

## Sheet: Suppl Table 5
protein.name	peptide.seq	precursor.mz	precursor.retT	product.m_z	collision_energy	cone_voltage	peptide_unmod.seq	ion_name	library_rank
AT4G13940.1	LVGVSEETTTGVK.2	660.356	15	1107.55	23	35	LVGVSEETTTGVK	y11	2
AT4G13940.1	LVGVSEETTTGVK.2	660.356	15	951.463	23	35	LVGVSEETTTGVK	y9	1
AT4G13940.1	LVGVSEETTTGVK.2	660.356	15	864.431	23	35	LVGVSEETTTGVK	y8	4
AT4G13940.1	LVGVSEETTTGVK.2	660.356	15	735.388	23	35	LVGVSEETTTGVK	y7	3
AT4G13940.1	LVGVSEETTTGVK.2	660.356	15	606.346	23	35	LVGVSEETTTGVK	y6	5
AT4G13940.1	VAVIC[+57.0]GYGDVGK.2	619.316	15	1067.52	22	35	VAVICGYGDVGK	y10	4
AT4G13940.1	VAVIC[+57.0]GYGDVGK.2	619.316	15	968.451	22	35	VAVICGYGDVGK	y9	2
AT4G13940.1	VAVIC[+57.0]GYGDVGK.2	619.316	15	855.367	22	35	VAVICGYGDVGK	y8	1
AT4G13940.1	VAVIC[+57.0]GYGDVGK.2	619.316	15	695.336	22	35	VAVICGYGDVGK	y7	3
AT4G13940.1	VAVIC[+57.0]GYGDVGK.2	619.316	15	1034.5	22	35	VAVICGYGDVGK	b10	5
AT4G13940.1	DIIMVDHMR.2	565.278	15	901.438	20	35	DIIMVDHMR	y7	4
AT4G13940.1	DIIMVDHMR.2	565.278	15	788.354	20	35	DIIMVDHMR	y6	1
AT4G13940.1	DIIMVDHMR.2	565.278	15	657.314	20	35	DIIMVDHMR	y5	2
AT4G13940.1	DIIMVDHMR.2	565.278	15	443.218	20	35	DIIMVDHMR	y3	3
AT4G13940.1	DIIMVDHMR.2	565.278	15	229.118	20	35	DIIMVDHMR	b2	5
AT4G13940.1	VALLHLGK.2	425.779	15	751.482	15	35	VALLHLGK	y7	4
AT4G13940.1	VALLHLGK.2	425.779	15	680.445	15	35	VALLHLGK	y6	1
AT4G13940.1	VALLHLGK.2	425.779	15	567.361	15	35	VALLHLGK	y5	2
AT4G13940.1	VALLHLGK.2	425.779	15	454.277	15	35	VALLHLGK	y4	3
AT4G13940.1	VALLHLGK.2	425.779	15	647.424	15	35	VALLHLGK	b6	5
AT1G23190.1	QPNYLENFVQATFNALTAEK.2	1149.57	15	1292.68	41	35	QPNYLENFVQATFNALTAEK	y12	2
AT1G23190.1	QPNYLENFVQATFNALTAEK.2	1149.57	15	1193.62	41	35	QPNYLENFVQATFNALTAEK	y11	1
AT1G23190.1	QPNYLENFVQATFNALTAEK.2	1149.57	15	1065.56	41	35	QPNYLENFVQATFNALTAEK	y10	3
AT1G23190.1	QPNYLENFVQATFNALTAEK.2	1149.57	15	994.52	41	35	QPNYLENFVQATFNALTAEK	y9	4
AT1G23190.1	QPNYLENFVQATFNALTAEK.2	1149.57	15	893.473	41	35	QPNYLENFVQATFNALTAEK	y8	5
AT1G23190.1	YDYENVDAGK.2	587.257	15	895.416	21	35	YDYENVDAGK	y8	1
AT1G23190.1	YDYENVDAGK.2	587.257	15	732.352	21	35	YDYENVDAGK	y7	3
AT1G23190.1	YDYENVDAGK.2	587.257	15	603.31	21	35	YDYENVDAGK	y6	2
AT1G23190.1	YDYENVDAGK.2	587.257	15	390.198	21	35	YDYENVDAGK	y4	4
AT1G23190.1	YDYENVDAGK.2	587.257	15	279.098	21	35	YDYENVDAGK	b2	5
AT1G23190.1	LSGTGSEGATIR.2	574.799	15	948.474	20	35	LSGTGSEGATIR	y10	3
AT1G23190.1	LSGTGSEGATIR.2	574.799	15	790.405	20	35	LSGTGSEGATIR	y8	1
AT1G23190.1	LSGTGSEGATIR.2	574.799	15	733.384	20	35	LSGTGSEGATIR	y7	4
AT1G23190.1	LSGTGSEGATIR.2	574.799	15	646.352	20	35	LSGTGSEGATIR	y6	5
AT1G23190.1	LSGTGSEGATIR.2	574.799	15	517.309	20	35	LSGTGSEGATIR	y5	2
AT1G23190.1	LYIEQYEK.2	543.279	15	972.467	19	35	LYIEQYEK	y7	5
AT1G23190.1	LYIEQYEK.2	543.279	15	809.404	19	35	LYIEQYEK	y6	1
AT1G23190.1	LYIEQYEK.2	543.279	15	696.32	19	35	LYIEQYEK	y5	2
AT1G23190.1	LYIEQYEK.2	543.279	15	567.277	19	35	LYIEQYEK	y4	4
AT1G23190.1	LYIEQYEK.2	543.279	15	277.155	19	35	LYIEQYEK	b2	3
AT5G17920.1	NIWANDFAASLSTLQALEGIVGK.2	1209.64	15	1486.85	44	35	NIWANDFAASLSTLQALEGIVGK	y15	3
AT5G17920.1	NIWANDFAASLSTLQALEGIVGK.2	1209.64	15	1415.81	44	35	NIWANDFAASLSTLQALEGIVGK	y14	1
AT5G17920.1	NIWANDFAASLSTLQALEGIVGK.2	1209.64	15	1128.66	44	35	NIWANDFAASLSTLQALEGIVGK	y11	5
AT5G17920.1	NIWANDFAASLSTLQALEGIVGK.2	1209.64	15	914.531	44	35	NIWANDFAASLSTLQALEGIVGK	y9	2
AT5G17920.1	NIWANDFAASLSTLQALEGIVGK.2	1209.64	15	1003.46	44	35	NIWANDFAASLSTLQALEGIVGK	b9	4
AT5G17920.1	LNLPILPTTTIGSFPQTVELR.2	1155.66	15	1759.96	42	35	LNLPILPTTTIGSFPQTVELR	y16	4
AT5G17920.1	LNLPILPTTTIGSFPQTVELR.2	1155.66	15	1646.87	42	35	LNLPILPTTTIGSFPQTVELR	y15	1
AT5G17920.1	LNLPILPTTTIGSFPQTVELR.2	1155.66	15	1133.59	42	35	LNLPILPTTTIGSFPQTVELR	y10	2
AT5G17920.1	LNLPILPTTTIGSFPQTVELR.2	1155.66	15	989.541	42	35	LNLPILPTTTIGSFPQTVELR	y8	5
AT5G17920.1	LNLPILPTTTIGSFPQTVELR.2	1155.66	15	842.473	42	35	LNLPILPTTTIGSFPQTVELR	y7	3
AT5G17920.1	GMLTGPVTILNWSFVR.2	895.985	15	1331.75	32	35	GMLTGPVTILNWSFVR	y11	1
AT5G17920.1	GMLTGPVTILNWSFVR.2	895.985	15	1034.58	32	35	GMLTGPVTILNWSFVR	y8	4
AT5G17920.1	GMLTGPVTILNWSFVR.2	895.985	15	808.41	32	35	GMLTGPVTILNWSFVR	y6	2
AT5G17920.1	GMLTGPVTILNWSFVR.2	895.985	15	508.288	32	35	GMLTGPVTILNWSFVR	y4	3
AT5G17920.1	GMLTGPVTILNWSFVR.2	895.985	15	1283.68	32	35	GMLTGPVTILNWSFVR	b12	5
AT5G17920.1	MLAVLEQNILWVNPDC[+57.0]GLK.2	1107.08	15	1201.6	40	35	MLAVLEQNILWVNPDCGLK	y10	5
AT5G17920.1	MLAVLEQNILWVNPDC[+57.0]GLK.2	1107.08	15	1088.52	40	35	MLAVLEQNILWVNPDCGLK	y9	2
AT5G17920.1	MLAVLEQNILWVNPDC[+57.0]GLK.2	1107.08	15	902.44	40	35	MLAVLEQNILWVNPDCGLK	y8	4
AT5G17920.1	MLAVLEQNILWVNPDC[+57.0]GLK.2	1107.08	15	803.372	40	35	MLAVLEQNILWVNPDCGLK	y7	1
AT5G17920.1	MLAVLEQNILWVNPDC[+57.0]GLK.2	1107.08	15	1410.78	40	35	MLAVLEQNILWVNPDCGLK	b12	3
AT1G77120.1	ILFTSLC[+57.0]HTDVYFWEAK.2	1065.52	15	1455.64	38	35	ILFTSLCHTDVYFWEAK	y11	1
AT1G77120.1	ILFTSLC[+57.0]HTDVYFWEAK.2	1065.52	15	1295.61	38	35	ILFTSLCHTDVYFWEAK	y10	3
AT1G77120.1	ILFTSLC[+57.0]HTDVYFWEAK.2	1065.52	15	843.404	38	35	ILFTSLCHTDVYFWEAK	y6	4
AT1G77120.1	ILFTSLC[+57.0]HTDVYFWEAK.2	1065.52	15	1287.64	38	35	ILFTSLCHTDVYFWEAK	b11	5
AT1G77120.1	ILFTSLC[+57.0]HTDVYFWEAK.2	1065.52	15	1450.7	38	35	ILFTSLCHTDVYFWEAK	b12	2
AT1G77120.1	EFGVTEC[+57.0]VNPK.2	640.303	15	1003.49	23	35	EFGVTECVNPK	y9	4
AT1G77120.1	EFGVTEC[+57.0]VNPK.2	640.303	15	847.398	23	35	EFGVTECVNPK	y7	1
AT1G77120.1	EFGVTEC[+57.0]VNPK.2	640.303	15	746.35	23	35	EFGVTECVNPK	y6	2
AT1G77120.1	EFGVTEC[+57.0]VNPK.2	640.303	15	617.308	23	35	EFGVTECVNPK	y5	3
AT1G77120.1	EFGVTEC[+57.0]VNPK.2	640.303	15	358.208	23	35	EFGVTECVNPK	y3	5
AT1G77120.1	THPMNFLNER.2	629.803	15	1020.49	22	35	THPMNFLNER	y8	1
AT1G77120.1	THPMNFLNER.2	629.803	15	923.44	22	35	THPMNFLNER	y7	4
AT1G77120.1	THPMNFLNER.2	629.803	15	792.4	22	35	THPMNFLNER	y6	3
AT1G77120.1	THPMNFLNER.2	629.803	15	678.357	22	35	THPMNFLNER	y5	5
AT1G77120.1	THPMNFLNER.2	629.803	15	239.114	22	35	THPMNFLNER	b2	2
AT1G77120.1	ELELEK.2	380.708	15	518.282	13	35	ELELEK	y4	5
AT1G77120.1	ELELEK.2	380.708	15	389.239	13	35	ELELEK	y3	3
AT1G77120.1	ELELEK.2	380.708	15	276.155	13	35	ELELEK	y2	2
AT1G77120.1	ELELEK.2	380.708	15	147.113	13	35	ELELEK	y1	4
AT1G77120.1	ELELEK.2	380.708	15	372.177	13	35	ELELEK	b3	1
AT5G02500.1	IINEPTAAAIAYGLDK.2	830.451	15	1190.64	30	35	IINEPTAAAIAYGLDK	y12	1
AT5G02500.1	IINEPTAAAIAYGLDK.2	830.451	15	921.504	30	35	IINEPTAAAIAYGLDK	y9	4
AT5G02500.1	IINEPTAAAIAYGLDK.2	830.451	15	779.43	30	35	IINEPTAAAIAYGLDK	y7	5
AT5G02500.1	IINEPTAAAIAYGLDK.2	830.451	15	666.346	30	35	IINEPTAAAIAYGLDK	y6	2
AT5G02500.1	IINEPTAAAIAYGLDK.2	830.451	15	595.309	30	35	IINEPTAAAIAYGLDK	y5	3
AT5G02500.1	MVNHFVQEFK.2	639.819	15	934.478	23	35	MVNHFVQEFK	y7	3
AT5G02500.1	MVNHFVQEFK.2	639.819	15	797.419	23	35	MVNHFVQEFK	y6	1
AT5G02500.1	MVNHFVQEFK.2	639.819	15	294.181	23	35	MVNHFVQEFK	y2	4
AT5G02500.1	MVNHFVQEFK.2	639.819	15	629.286	23	35	MVNHFVQEFK	b5	5
AT5G02500.1	MVNHFVQEFK.2	639.819	15	985.456	23	35	MVNHFVQEFK	b8	2
AT5G02500.1	STVHDVVLVGGSTR.2	713.886	15	1002.56	25	35	STVHDVVLVGGSTR	y10	2
AT5G02500.1	STVHDVVLVGGSTR.2	713.886	15	887.531	25	35	STVHDVVLVGGSTR	y9	5
AT5G02500.1	STVHDVVLVGGSTR.2	713.886	15	788.462	25	35	STVHDVVLVGGSTR	y8	1
AT5G02500.1	STVHDVVLVGGSTR.2	713.886	15	689.394	25	35	STVHDVVLVGGSTR	y7	4
AT5G02500.1	STVHDVVLVGGSTR.2	713.886	15	477.242	25	35	STVHDVVLVGGSTR	y5	3
AT5G02500.1	MKELESIC[+57.0]NPIIAK.2	823.436	15	1015.56	29	35	MKELESICNPIIAK	y9	1
AT5G02500.1	MKELESIC[+57.0]NPIIAK.2	823.436	15	928.528	29	35	MKELESICNPIIAK	y8	2
AT5G02500.1	MKELESIC[+57.0]NPIIAK.2	823.436	15	541.371	29	35	MKELESICNPIIAK	y5	4
AT5G02500.1	MKELESIC[+57.0]NPIIAK.2	823.436	15	1105.5	29	35	MKELESICNPIIAK	b9	5
AT5G02500.1	MKELESIC[+57.0]NPIIAK.2	823.436	15	1428.72	29	35	MKELESICNPIIAK	b12	3
AT2G36530.1	YGQDATNVGDEGGFAPNIQENK.2	1162.52	15	1475.68	42	35	YGQDATNVGDEGGFAPNIQENK	y14	2
AT2G36530.1	YGQDATNVGDEGGFAPNIQENK.2	1162.52	15	1303.63	42	35	YGQDATNVGDEGGFAPNIQENK	y12	5
AT2G36530.1	YGQDATNVGDEGGFAPNIQENK.2	1162.52	15	913.474	42	35	YGQDATNVGDEGGFAPNIQENK	y8	3
AT2G36530.1	YGQDATNVGDEGGFAPNIQENK.2	1162.52	15	842.437	42	35	YGQDATNVGDEGGFAPNIQENK	y7	1
AT2G36530.1	YGQDATNVGDEGGFAPNIQENK.2	1162.52	15	1482.61	42	35	YGQDATNVGDEGGFAPNIQENK	b15	4
AT2G36530.1	MTTEC[+57.0]GTEVQIVGDDLLVTNPK.2	1210.59	15	1411.78	44	35	MTTECGTEVQIVGDDLLVTNPK	y13	5
AT2G36530.1	MTTEC[+57.0]GTEVQIVGDDLLVTNPK.2	1210.59	15	1283.72	44	35	MTTECGTEVQIVGDDLLVTNPK	y12	3
AT2G36530.1	MTTEC[+57.0]GTEVQIVGDDLLVTNPK.2	1210.59	15	1170.64	44	35	MTTECGTEVQIVGDDLLVTNPK	y11	2
AT2G36530.1	MTTEC[+57.0]GTEVQIVGDDLLVTNPK.2	1210.59	15	1071.57	44	35	MTTECGTEVQIVGDDLLVTNPK	y10	1
AT2G36530.1	MTTEC[+57.0]GTEVQIVGDDLLVTNPK.2	1210.59	15	1137.46	44	35	MTTECGTEVQIVGDDLLVTNPK	b10	4
AT2G36530.1	SC[+57.0]NALLLK.2	459.757	15	671.445	16	35	SCNALLLK	y6	1
AT2G36530.1	SC[+57.0]NALLLK.2	459.757	15	557.402	16	35	SCNALLLK	y5	3
AT2G36530.1	SC[+57.0]NALLLK.2	459.757	15	373.281	16	35	SCNALLLK	y3	4
AT2G36530.1	SC[+57.0]NALLLK.2	459.757	15	260.197	16	35	SCNALLLK	y2	5
AT2G36530.1	SC[+57.0]NALLLK.2	459.757	15	248.07	16	35	SCNALLLK	b2	2
AT2G36530.1	IEEELGSEAIYAGVNFR.2	948.971	15	1010.54	34	35	IEEELGSEAIYAGVNFR	y9	4
AT2G36530.1	IEEELGSEAIYAGVNFR.2	948.971	15	826.421	34	35	IEEELGSEAIYAGVNFR	y7	1
AT2G36530.1	IEEELGSEAIYAGVNFR.2	948.971	15	663.357	34	35	IEEELGSEAIYAGVNFR	y6	3
AT2G36530.1	IEEELGSEAIYAGVNFR.2	948.971	15	592.32	34	35	IEEELGSEAIYAGVNFR	y5	2
AT2G36530.1	IEEELGSEAIYAGVNFR.2	948.971	15	1071.52	34	35	IEEELGSEAIYAGVNFR	b10	5
AT1G42970.1	LLDASHR.2	406.225	15	585.274	14	35	LLDASHR	y5	1
AT1G42970.1	LLDASHR.2	406.225	15	470.247	14	35	LLDASHR	y4	2
AT1G42970.1	LLDASHR.2	406.225	15	399.21	14	35	LLDASHR	y3	5
AT1G42970.1	LLDASHR.2	406.225	15	227.175	14	35	LLDASHR	b2	3
AT1G42970.1	LLDASHR.2	406.225	15	342.202	14	35	LLDASHR	b3	4
AT1G42970.1	AAALNIVPTSTGAAK.2	692.893	15	1058.58	25	35	AAALNIVPTSTGAAK	y11	4
AT1G42970.1	AAALNIVPTSTGAAK.2	692.893	15	831.457	25	35	AAALNIVPTSTGAAK	y9	2
AT1G42970.1	AAALNIVPTSTGAAK.2	692.893	15	732.389	25	35	AAALNIVPTSTGAAK	y8	1
AT1G42970.1	AAALNIVPTSTGAAK.2	692.893	15	554.33	25	35	AAALNIVPTSTGAAK	b6	5
AT1G42970.1	AAALNIVPTSTGAAK.2	692.893	15	653.398	25	35	AAALNIVPTSTGAAK	b7	3
AT1G42970.1	AVSLVLPQLK.2	534.345	15	897.577	19	35	AVSLVLPQLK	y8	5
AT1G42970.1	AVSLVLPQLK.2	534.345	15	697.461	19	35	AVSLVLPQLK	y6	4
AT1G42970.1	AVSLVLPQLK.2	534.345	15	598.392	19	35	AVSLVLPQLK	y5	2
AT1G42970.1	AVSLVLPQLK.2	534.345	15	485.308	19	35	AVSLVLPQLK	y4	1
AT1G42970.1	AVSLVLPQLK.2	534.345	15	583.381	19	35	AVSLVLPQLK	b6	3
AT1G42970.1	WPGAEAVGSGDPLEDFC[+57.0]K.2	967.933	15	1224.52	35	35	WPGAEAVGSGDPLEDFCK	y11	3
AT1G42970.1	WPGAEAVGSGDPLEDFC[+57.0]K.2	967.933	15	1167.5	35	35	WPGAEAVGSGDPLEDFCK	y10	5
AT1G42970.1	WPGAEAVGSGDPLEDFC[+57.0]K.2	967.933	15	1080.47	35	35	WPGAEAVGSGDPLEDFCK	y9	4
AT1G42970.1	WPGAEAVGSGDPLEDFC[+57.0]K.2	967.933	15	908.418	35	35	WPGAEAVGSGDPLEDFCK	y7	1
AT1G42970.1	WPGAEAVGSGDPLEDFC[+57.0]K.2	967.933	15	1027.45	35	35	WPGAEAVGSGDPLEDFCK	b11	2
AT3G04120.1	VPTVDVSVVDLTVR.2	749.927	15	1102.61	27	35	VPTVDVSVVDLTVR	y10	2
AT3G04120.1	VPTVDVSVVDLTVR.2	749.927	15	987.583	27	35	VPTVDVSVVDLTVR	y9	4
AT3G04120.1	VPTVDVSVVDLTVR.2	749.927	15	888.515	27	35	VPTVDVSVVDLTVR	y8	1
AT3G04120.1	VPTVDVSVVDLTVR.2	749.927	15	702.414	27	35	VPTVDVSVVDLTVR	y6	3
AT3G04120.1	VPTVDVSVVDLTVR.2	749.927	15	488.319	27	35	VPTVDVSVVDLTVR	y4	5
AT3G04120.1	GILGYTEDDVVSTDFVGDNR.2	1086.51	15	1109.52	39	35	GILGYTEDDVVSTDFVGDNR	y10	3
AT3G04120.1	GILGYTEDDVVSTDFVGDNR.2	1086.51	15	1010.45	39	35	GILGYTEDDVVSTDFVGDNR	y9	1
AT3G04120.1	GILGYTEDDVVSTDFVGDNR.2	1086.51	15	822.374	39	35	GILGYTEDDVVSTDFVGDNR	y7	4
AT3G04120.1	GILGYTEDDVVSTDFVGDNR.2	1086.51	15	1063.49	39	35	GILGYTEDDVVSTDFVGDNR	b10	5
AT3G04120.1	GILGYTEDDVVSTDFVGDNR.2	1086.51	15	1162.56	39	35	GILGYTEDDVVSTDFVGDNR	b11	2
AT3G04120.1	LVSWYDNEWGYSSR.2	881.397	15	1276.52	32	35	LVSWYDNEWGYSSR	y10	1
AT3G04120.1	LVSWYDNEWGYSSR.2	881.397	15	1113.46	32	35	LVSWYDNEWGYSSR	y9	2
AT3G04120.1	LVSWYDNEWGYSSR.2	881.397	15	998.433	32	35	LVSWYDNEWGYSSR	y8	5
AT3G04120.1	LVSWYDNEWGYSSR.2	881.397	15	755.347	32	35	LVSWYDNEWGYSSR	y6	4
AT3G04120.1	LVSWYDNEWGYSSR.2	881.397	15	569.268	32	35	LVSWYDNEWGYSSR	y5	3
AT3G04120.1	VVDLIVHMSK.2	570.826	15	942.508	20	35	VVDLIVHMSK	y8	1
AT3G04120.1	VVDLIVHMSK.2	570.826	15	827.481	20	35	VVDLIVHMSK	y7	5
AT3G04120.1	VVDLIVHMSK.2	570.826	15	714.397	20	35	VVDLIVHMSK	y6	3
AT3G04120.1	VVDLIVHMSK.2	570.826	15	601.313	20	35	VVDLIVHMSK	y5	2
AT3G04120.1	VVDLIVHMSK.2	570.826	15	502.244	20	35	VVDLIVHMSK	y4	4
AT5G38480.1	KEAAESTLVAYK.2	655.354	15	1181.6	23	35	KEAAESTLVAYK	y11	2
AT5G38480.1	KEAAESTLVAYK.2	655.354	15	1052.56	23	35	KEAAESTLVAYK	y10	1
AT5G38480.1	KEAAESTLVAYK.2	655.354	15	910.488	23	35	KEAAESTLVAYK	y8	4
AT5G38480.1	KEAAESTLVAYK.2	655.354	15	781.445	23	35	KEAAESTLVAYK	y7	3
AT5G38480.1	KEAAESTLVAYK.2	655.354	15	1163.59	23	35	KEAAESTLVAYK	b11	5
AT5G38480.1	EAAESTLVAYK.2	591.306	15	781.445	21	35	EAAESTLVAYK	y7	1
AT5G38480.1	EAAESTLVAYK.2	591.306	15	694.413	21	35	EAAESTLVAYK	y6	4
AT5G38480.1	EAAESTLVAYK.2	591.306	15	480.282	21	35	EAAESTLVAYK	y4	5
AT5G38480.1	EAAESTLVAYK.2	591.306	15	381.213	21	35	EAAESTLVAYK	y3	2
AT5G38480.1	EAAESTLVAYK.2	591.306	15	310.176	21	35	EAAESTLVAYK	y2	3
AT5G38480.1	SASDIATAELAPTHPIR.2	875.46	15	1205.66	31	35	SASDIATAELAPTHPIR	y11	4
AT5G38480.1	SASDIATAELAPTHPIR.2	875.46	15	1104.62	31	35	SASDIATAELAPTHPIR	y10	5
AT5G38480.1	SASDIATAELAPTHPIR.2	875.46	15	1033.58	31	35	SASDIATAELAPTHPIR	y9	3
AT5G38480.1	SASDIATAELAPTHPIR.2	875.46	15	791.452	31	35	SASDIATAELAPTHPIR	y7	2
AT5G38480.1	SASDIATAELAPTHPIR.2	875.46	15	720.415	31	35	SASDIATAELAPTHPIR	y6	1
AT5G38480.1	DSTLIMQLLR.2	595.334	15	773.47	21	35	DSTLIMQLLR	y6	2
AT5G38480.1	DSTLIMQLLR.2	595.334	15	660.386	21	35	DSTLIMQLLR	y5	1
AT5G38480.1	DSTLIMQLLR.2	595.334	15	530.282	21	35	DSTLIMQLLR	b5	5
AT5G38480.1	DSTLIMQLLR.2	595.334	15	902.465	21	35	DSTLIMQLLR	b8	3
AT5G38480.1	DSTLIMQLLR.2	595.334	15	1015.55	21	35	DSTLIMQLLR	b9	4
AT1G02930.1	AITQYIAHEFSDK.2	761.88	15	1109.53	27	35	AITQYIAHEFSDK	y9	3
AT1G02930.1	AITQYIAHEFSDK.2	761.88	15	946.463	27	35	AITQYIAHEFSDK	y8	2
AT1G02930.1	AITQYIAHEFSDK.2	761.88	15	833.379	27	35	AITQYIAHEFSDK	y7	1
AT1G02930.1	AITQYIAHEFSDK.2	761.88	15	496.24	27	35	AITQYIAHEFSDK	y4	4
AT1G02930.1	AITQYIAHEFSDK.2	761.88	15	1174.59	27	35	AITQYIAHEFSDK	b10	5
AT1G02930.1	GNNLLSTGK.2	452.248	15	732.425	16	35	GNNLLSTGK	y7	3
AT1G02930.1	GNNLLSTGK.2	452.248	15	618.382	16	35	GNNLLSTGK	y6	5
AT1G02930.1	GNNLLSTGK.2	452.248	15	505.298	16	35	GNNLLSTGK	y5	1
AT1G02930.1	GNNLLSTGK.2	452.248	15	392.214	16	35	GNNLLSTGK	y4	2
AT1G02930.1	GNNLLSTGK.2	452.248	15	399.199	16	35	GNNLLSTGK	b4	4
AT1G02930.1	LVWEQVLKPLYGMTTDK.2	1011.04	15	1266.68	36	35	LVWEQVLKPLYGMTTDK	y11	2
AT1G02930.1	LVWEQVLKPLYGMTTDK.2	1011.04	15	1153.59	36	35	LVWEQVLKPLYGMTTDK	y10	1
AT1G02930.1	LVWEQVLKPLYGMTTDK.2	1011.04	15	1025.5	36	35	LVWEQVLKPLYGMTTDK	y9	5
AT1G02930.1	LVWEQVLKPLYGMTTDK.2	1011.04	15	755.409	36	35	LVWEQVLKPLYGMTTDK	b6	3
AT1G02930.1	LVWEQVLKPLYGMTTDK.2	1011.04	15	868.493	36	35	LVWEQVLKPLYGMTTDK	b7	4
AT5G19550.1	VTTVQC[+57.0]LSGTGSLR.2	739.885	15	1078.53	26	35	VTTVQCLSGTGSLR	y10	2
AT5G19550.1	VTTVQC[+57.0]LSGTGSLR.2	739.885	15	950.472	26	35	VTTVQCLSGTGSLR	y9	4
AT5G19550.1	VTTVQC[+57.0]LSGTGSLR.2	739.885	15	677.358	26	35	VTTVQCLSGTGSLR	y7	1
AT5G19550.1	VTTVQC[+57.0]LSGTGSLR.2	739.885	15	590.326	26	35	VTTVQCLSGTGSLR	y6	3
AT5G19550.1	VTTVQC[+57.0]LSGTGSLR.2	739.885	15	432.257	26	35	VTTVQCLSGTGSLR	y4	5
AT5G19550.1	TFVADGGEC[+57.0]LIAQSYAK.2	915.441	15	1296.63	33	35	TFVADGGECLIAQSYAK	y12	2
AT5G19550.1	TFVADGGEC[+57.0]LIAQSYAK.2	915.441	15	893.509	33	35	TFVADGGECLIAQSYAK	y8	3
AT5G19550.1	TFVADGGEC[+57.0]LIAQSYAK.2	915.441	15	780.425	33	35	TFVADGGECLIAQSYAK	y7	4
AT5G19550.1	TFVADGGEC[+57.0]LIAQSYAK.2	915.441	15	667.341	33	35	TFVADGGECLIAQSYAK	y6	1
AT5G19550.1	TFVADGGEC[+57.0]LIAQSYAK.2	915.441	15	1362.64	33	35	TFVADGGECLIAQSYAK	b13	5
AT5G19550.1	VGALSIVC[+57.0]K.2	473.773	15	847.471	16	35	VGALSIVCK	y8	4
AT5G19550.1	VGALSIVC[+57.0]K.2	473.773	15	719.412	16	35	VGALSIVCK	y6	2
AT5G19550.1	VGALSIVC[+57.0]K.2	473.773	15	606.328	16	35	VGALSIVCK	y5	1
AT5G19550.1	VGALSIVC[+57.0]K.2	473.773	15	519.296	16	35	VGALSIVCK	y4	5
AT5G19550.1	VGALSIVC[+57.0]K.2	473.773	15	406.212	16	35	VGALSIVCK	y3	3
AT5G19550.1	EQVEFMTK.2	506.244	15	754.38	18	35	EQVEFMTK	y6	5
AT5G19550.1	EQVEFMTK.2	506.244	15	655.312	18	35	EQVEFMTK	y5	2
AT5G19550.1	EQVEFMTK.2	506.244	15	526.269	18	35	EQVEFMTK	y4	1
AT5G19550.1	EQVEFMTK.2	506.244	15	379.201	18	35	EQVEFMTK	y3	3
AT5G19550.1	EQVEFMTK.2	506.244	15	486.219	18	35	EQVEFMTK	b4	4
AT3G55440.1	VIAC[+57.0]VGETLEER.2	688.348	15	1163.54	24	35	VIACVGETLEER	y10	2
AT3G55440.1	VIAC[+57.0]VGETLEER.2	688.348	15	1092.5	24	35	VIACVGETLEER	y9	4
AT3G55440.1	VIAC[+57.0]VGETLEER.2	688.348	15	932.468	24	35	VIACVGETLEER	y8	3
AT3G55440.1	VIAC[+57.0]VGETLEER.2	688.348	15	833.4	24	35	VIACVGETLEER	y7	1
AT3G55440.1	VIAC[+57.0]VGETLEER.2	688.348	15	647.336	24	35	VIACVGETLEER	y5	5
AT3G55440.1	VASPAQAQEVHDELRK.2	889.463	15	1224.63	32	35	VASPAQAQEVHDELRK	y10	4
AT3G55440.1	VASPAQAQEVHDELRK.2	889.463	15	797.426	32	35	VASPAQAQEVHDELRK	y6	1
AT3G55440.1	VASPAQAQEVHDELRK.2	889.463	15	660.368	32	35	VASPAQAQEVHDELRK	y5	5
AT3G55440.1	VASPAQAQEVHDELRK.2	889.463	15	545.341	32	35	VASPAQAQEVHDELRK	y4	3
AT3G55440.1	VASPAQAQEVHDELRK.2	889.463	15	1233.59	32	35	VASPAQAQEVHDELRK	b12	2
AT3G55440.1	VASPAQAQEVHDELR.2	825.416	15	1096.54	29	35	VASPAQAQEVHDELR	y9	2
AT3G55440.1	VASPAQAQEVHDELR.2	825.416	15	1025.5	29	35	VASPAQAQEVHDELR	y8	5
AT3G55440.1	VASPAQAQEVHDELR.2	825.416	15	897.442	29	35	VASPAQAQEVHDELR	y7	4
AT3G55440.1	VASPAQAQEVHDELR.2	825.416	15	768.4	29	35	VASPAQAQEVHDELR	y6	3
AT3G55440.1	VASPAQAQEVHDELR.2	825.416	15	669.331	29	35	VASPAQAQEVHDELR	y5	1
AT3G55440.1	IIYGGSVNGGNC[+57.0]K.2	669.827	15	1112.48	24	35	IIYGGSVNGGNCK	y11	1
AT3G55440.1	IIYGGSVNGGNC[+57.0]K.2	669.827	15	949.416	24	35	IIYGGSVNGGNCK	y10	2
AT3G55440.1	IIYGGSVNGGNC[+57.0]K.2	669.827	15	892.394	24	35	IIYGGSVNGGNCK	y9	4
AT3G55440.1	IIYGGSVNGGNC[+57.0]K.2	669.827	15	649.272	24	35	IIYGGSVNGGNCK	y6	3
AT3G55440.1	IIYGGSVNGGNC[+57.0]K.2	669.827	15	535.229	24	35	IIYGGSVNGGNCK	y5	5
AT1G33120.1	HLNLDFQLIK.2	620.856	15	990.562	22	35	HLNLDFQLIK	y8	1
AT1G33120.1	HLNLDFQLIK.2	620.856	15	648.408	22	35	HLNLDFQLIK	y5	2
AT1G33120.1	HLNLDFQLIK.2	620.856	15	251.15	22	35	HLNLDFQLIK	b2	4
AT1G33120.1	HLNLDFQLIK.2	620.856	15	593.304	22	35	HLNLDFQLIK	b5	3
AT1G33120.1	HLNLDFQLIK.2	620.856	15	868.431	22	35	HLNLDFQLIK	b7	5
AT1G33120.1	KVEMLDGVTIVR.2	680.387	15	1132.6	24	35	KVEMLDGVTIVR	y10	2
AT1G33120.1	KVEMLDGVTIVR.2	680.387	15	1003.56	24	35	KVEMLDGVTIVR	y9	4
AT1G33120.1	KVEMLDGVTIVR.2	680.387	15	872.52	24	35	KVEMLDGVTIVR	y8	5
AT1G33120.1	KVEMLDGVTIVR.2	680.387	15	759.436	24	35	KVEMLDGVTIVR	y7	3
AT1G33120.1	KVEMLDGVTIVR.2	680.387	15	644.409	24	35	KVEMLDGVTIVR	y6	1
AT1G33120.1	SC[+57.0]ALINQK.2	467.245	15	686.42	16	35	SCALINQK	y6	1
AT1G33120.1	SC[+57.0]ALINQK.2	467.245	15	615.382	16	35	SCALINQK	y5	3
AT1G33120.1	SC[+57.0]ALINQK.2	467.245	15	502.298	16	35	SCALINQK	y4	2
AT1G33120.1	SC[+57.0]ALINQK.2	467.245	15	389.214	16	35	SCALINQK	y3	4
AT1G33120.1	SC[+57.0]ALINQK.2	467.245	15	319.107	16	35	SCALINQK	b3	5
AT1G33120.1	KFLDGIYVSEK.2	649.853	15	1170.6	23	35	KFLDGIYVSEK	y10	1
AT1G33120.1	KFLDGIYVSEK.2	649.853	15	1023.54	23	35	KFLDGIYVSEK	y9	3
AT1G33120.1	KFLDGIYVSEK.2	649.853	15	910.452	23	35	KFLDGIYVSEK	y8	4
AT1G33120.1	KFLDGIYVSEK.2	649.853	15	795.425	23	35	KFLDGIYVSEK	y7	2
AT1G33120.1	KFLDGIYVSEK.2	649.853	15	504.282	23	35	KFLDGIYVSEK	b4	5
AT5G56010.1	KPEEINKEEYAAFYK.2	929.965	15	1504.73	33	35	KPEEINKEEYAAFYK	y12	1
AT5G56010.1	KPEEINKEEYAAFYK.2	929.965	15	1262.61	33	35	KPEEINKEEYAAFYK	y10	2
AT5G56010.1	KPEEINKEEYAAFYK.2	929.965	15	1020.47	33	35	KPEEINKEEYAAFYK	y8	4
AT5G56010.1	KPEEINKEEYAAFYK.2	929.965	15	839.462	33	35	KPEEINKEEYAAFYK	b7	5
AT5G56010.1	KPEEINKEEYAAFYK.2	929.965	15	1097.55	33	35	KPEEINKEEYAAFYK	b9	3
AT5G56010.1	HFSVEGQLEFK.2	660.833	15	1183.6	23	35	HFSVEGQLEFK	y10	4
AT5G56010.1	HFSVEGQLEFK.2	660.833	15	1036.53	23	35	HFSVEGQLEFK	y9	1
AT5G56010.1	HFSVEGQLEFK.2	660.833	15	721.388	23	35	HFSVEGQLEFK	y6	5
AT5G56010.1	HFSVEGQLEFK.2	660.833	15	285.135	23	35	HFSVEGQLEFK	b2	2
AT5G56010.1	HFSVEGQLEFK.2	660.833	15	1027.48	23	35	HFSVEGQLEFK	b9	3
AT5G56010.1	SGDELTSLK.2	475.245	15	805.43	17	35	SGDELTSLK	y7	1
AT5G56010.1	SGDELTSLK.2	475.245	15	690.403	17	35	SGDELTSLK	y6	3
AT5G56010.1	SGDELTSLK.2	475.245	15	561.361	17	35	SGDELTSLK	y5	5
AT5G56010.1	SGDELTSLK.2	475.245	15	448.277	17	35	SGDELTSLK	y4	2
AT5G56010.1	SGDELTSLK.2	475.245	15	347.229	17	35	SGDELTSLK	y3	4
AT5G56010.1	KAVENSPFLEK.2	631.343	15	1133.58	22	35	KAVENSPFLEK	y10	1
AT5G56010.1	KAVENSPFLEK.2	631.343	15	1062.55	22	35	KAVENSPFLEK	y9	2
AT5G56010.1	KAVENSPFLEK.2	631.343	15	963.478	22	35	KAVENSPFLEK	y8	4
AT5G56010.1	KAVENSPFLEK.2	631.343	15	834.436	22	35	KAVENSPFLEK	y7	3
AT5G56010.1	KAVENSPFLEK.2	631.343	15	1115.57	22	35	KAVENSPFLEK	b10	5
AT5G09810.1	VAPEEHPVLLTEAPLNPK.2	977.536	15	1291.76	35	35	VAPEEHPVLLTEAPLNPK	y12	1
AT5G09810.1	VAPEEHPVLLTEAPLNPK.2	977.536	15	869.473	35	35	VAPEEHPVLLTEAPLNPK	y8	5
AT5G09810.1	VAPEEHPVLLTEAPLNPK.2	977.536	15	663.31	35	35	VAPEEHPVLLTEAPLNPK	b6	2
AT5G09810.1	VAPEEHPVLLTEAPLNPK.2	977.536	15	1386.73	35	35	VAPEEHPVLLTEAPLNPK	b13	3
AT5G09810.1	VAPEEHPVLLTEAPLNPK.2	977.536	15	1710.91	35	35	VAPEEHPVLLTEAPLNPK	b16	4
AT5G09810.1	GYMFTTTAER.2	588.771	15	956.451	21	35	GYMFTTTAER	y8	4
AT5G09810.1	GYMFTTTAER.2	588.771	15	825.41	21	35	GYMFTTTAER	y7	1
AT5G09810.1	GYMFTTTAER.2	588.771	15	678.342	21	35	GYMFTTTAER	y6	2
AT5G09810.1	GYMFTTTAER.2	588.771	15	577.294	21	35	GYMFTTTAER	y5	3
AT5G09810.1	GYMFTTTAER.2	588.771	15	476.246	21	35	GYMFTTTAER	y4	5
AT5G09810.1	EITALAPSSMK.2	574.305	15	905.476	20	35	EITALAPSSMK	y9	4
AT5G09810.1	EITALAPSSMK.2	574.305	15	733.391	20	35	EITALAPSSMK	y7	3
AT5G09810.1	EITALAPSSMK.2	574.305	15	620.307	20	35	EITALAPSSMK	y6	1
AT5G09810.1	EITALAPSSMK.2	574.305	15	549.27	20	35	EITALAPSSMK	y5	2
AT5G09810.1	EITALAPSSMK.2	574.305	15	528.303	20	35	EITALAPSSMK	b5	5
AT5G09810.1	VVAPPERK.2	448.272	15	796.468	16	35	VVAPPERK	y7	3
AT5G09810.1	VVAPPERK.2	448.272	15	697.399	16	35	VVAPPERK	y6	2
AT5G09810.1	VVAPPERK.2	448.272	15	626.362	16	35	VVAPPERK	y5	1
AT5G09810.1	VVAPPERK.2	448.272	15	529.309	16	35	VVAPPERK	y4	5
AT5G09810.1	VVAPPERK.2	448.272	15	199.144	16	35	VVAPPERK	b2	4
AT2G01250.1	LLFIIR.2	387.765	15	548.355	13	35	LLFIIR	y4	1
AT2G01250.1	LLFIIR.2	387.765	15	401.287	13	35	LLFIIR	y3	3
AT2G01250.1	LLFIIR.2	387.765	15	288.203	13	35	LLFIIR	y2	4
AT2G01250.1	LLFIIR.2	387.765	15	227.175	13	35	LLFIIR	b2	2
AT2G01250.1	LLFIIR.2	387.765	15	374.244	13	35	LLFIIR	b3	5
AT2G01250.1	ILQLLR.2	378.261	15	642.43	13	35	ILQLLR	y5	4
AT2G01250.1	ILQLLR.2	378.261	15	529.346	13	35	ILQLLR	y4	1
AT2G01250.1	ILQLLR.2	378.261	15	401.287	13	35	ILQLLR	y3	3
AT2G01250.1	ILQLLR.2	378.261	15	227.175	13	35	ILQLLR	b2	2
AT2G01250.1	ILQLLR.2	378.261	15	355.234	13	35	ILQLLR	b3	5
AT2G01250.1	RVEPYVTYGFPNLK.2	841.949	15	1298.68	30	35	RVEPYVTYGFPNLK	y11	3
AT2G01250.1	RVEPYVTYGFPNLK.2	841.949	15	471.293	30	35	RVEPYVTYGFPNLK	y4	2
AT2G01250.1	RVEPYVTYGFPNLK.2	841.949	15	385.219	30	35	RVEPYVTYGFPNLK	b3	5
AT2G01250.1	RVEPYVTYGFPNLK.2	841.949	15	744.404	30	35	RVEPYVTYGFPNLK	b6	4
AT2G01250.1	RVEPYVTYGFPNLK.2	841.949	15	1212.6	30	35	RVEPYVTYGFPNLK	b10	1
AT2G01250.1	NHYVEGGDAGNR.2	644.787	15	1037.46	23	35	NHYVEGGDAGNR	y10	1
AT2G01250.1	NHYVEGGDAGNR.2	644.787	15	874.401	23	35	NHYVEGGDAGNR	y9	2
AT2G01250.1	NHYVEGGDAGNR.2	644.787	15	775.333	23	35	NHYVEGGDAGNR	y8	3
AT2G01250.1	NHYVEGGDAGNR.2	644.787	15	417.22	23	35	NHYVEGGDAGNR	y4	4
AT2G01250.1	NHYVEGGDAGNR.2	644.787	15	415.172	23	35	NHYVEGGDAGNR	b3	5
AT1G04410.1	VQTSSGEKPVR.2	594.323	15	960.511	21	35	VQTSSGEKPVR	y9	1
AT1G04410.1	VQTSSGEKPVR.2	594.323	15	859.463	21	35	VQTSSGEKPVR	y8	2
AT1G04410.1	VQTSSGEKPVR.2	594.323	15	772.431	21	35	VQTSSGEKPVR	y7	5
AT1G04410.1	VQTSSGEKPVR.2	594.323	15	685.399	21	35	VQTSSGEKPVR	y6	4
AT1G04410.1	VQTSSGEKPVR.2	594.323	15	499.335	21	35	VQTSSGEKPVR	y4	3
AT1G04410.1	KLSSALSAASSAC[+57.0]DHIR.2	887.449	15	1174.53	32	35	KLSSALSAASSACDHIR	y11	3
AT1G04410.1	KLSSALSAASSAC[+57.0]DHIR.2	887.449	15	1016.46	32	35	KLSSALSAASSACDHIR	y9	4
AT1G04410.1	KLSSALSAASSAC[+57.0]DHIR.2	887.449	15	945.421	32	35	KLSSALSAASSACDHIR	y8	2
AT1G04410.1	KLSSALSAASSAC[+57.0]DHIR.2	887.449	15	858.389	32	35	KLSSALSAASSACDHIR	y7	5
AT1G04410.1	KLSSALSAASSAC[+57.0]DHIR.2	887.449	15	425.262	32	35	KLSSALSAASSACDHIR	y3	1
AT1G04410.1	LSSALSAASSAC[+57.0]DHIR.2	823.402	15	1174.53	29	35	LSSALSAASSACDHIR	y11	4
AT1G04410.1	LSSALSAASSAC[+57.0]DHIR.2	823.402	15	1016.46	29	35	LSSALSAASSACDHIR	y9	3
AT1G04410.1	LSSALSAASSAC[+57.0]DHIR.2	823.402	15	945.421	29	35	LSSALSAASSACDHIR	y8	1
AT1G04410.1	LSSALSAASSAC[+57.0]DHIR.2	823.402	15	700.32	29	35	LSSALSAASSACDHIR	y5	2
AT1G04410.1	LSSALSAASSAC[+57.0]DHIR.2	823.402	15	946.484	29	35	LSSALSAASSACDHIR	b11	5
AT1G04410.1	MDLTAEELKEEK.2	718.353	15	1076.55	26	35	MDLTAEELKEEK	y9	4
AT1G04410.1	MDLTAEELKEEK.2	718.353	15	975.499	26	35	MDLTAEELKEEK	y8	1
AT1G04410.1	MDLTAEELKEEK.2	718.353	15	904.462	26	35	MDLTAEELKEEK	y7	3
AT1G04410.1	MDLTAEELKEEK.2	718.353	15	775.42	26	35	MDLTAEELKEEK	y6	5
AT1G04410.1	MDLTAEELKEEK.2	718.353	15	646.377	26	35	MDLTAEELKEEK	y5	2
AT1G07890.3	NYPTVSEDYKK.2	672.328	15	1066.54	24	35	NYPTVSEDYKK	y9	1
AT1G07890.3	NYPTVSEDYKK.2	672.328	15	868.441	24	35	NYPTVSEDYKK	y7	3
AT1G07890.3	NYPTVSEDYKK.2	672.328	15	769.373	24	35	NYPTVSEDYKK	y6	2
AT1G07890.3	NYPTVSEDYKK.2	672.328	15	438.271	24	35	NYPTVSEDYKK	y3	5
AT1G07890.3	NYPTVSEDYKK.2	672.328	15	278.114	24	35	NYPTVSEDYKK	b2	4
AT1G07890.3	LAWHSAGTFDC[+57.0]QSR.2	818.37	15	1128.47	29	35	LAWHSAGTFDCQSR	y10	1
AT1G07890.3	LAWHSAGTFDC[+57.0]QSR.2	818.37	15	1041.44	29	35	LAWHSAGTFDCQSR	y9	4
AT1G07890.3	LAWHSAGTFDC[+57.0]QSR.2	818.37	15	970.405	29	35	LAWHSAGTFDCQSR	y8	2
AT1G07890.3	LAWHSAGTFDC[+57.0]QSR.2	818.37	15	550.24	29	35	LAWHSAGTFDCQSR	y4	3
AT1G07890.3	LAWHSAGTFDC[+57.0]QSR.2	818.37	15	971.473	29	35	LAWHSAGTFDCQSR	b9	5
AT1G07890.3	ALLDDPVFRPLVEK.2	806.459	15	1084.65	29	35	ALLDDPVFRPLVEK	y9	1
AT1G07890.3	ALLDDPVFRPLVEK.2	806.459	15	888.53	29	35	ALLDDPVFRPLVEK	y7	3
AT1G07890.3	ALLDDPVFRPLVEK.2	806.459	15	741.462	29	35	ALLDDPVFRPLVEK	y6	4
AT1G07890.3	ALLDDPVFRPLVEK.2	806.459	15	1027.56	29	35	ALLDDPVFRPLVEK	b9	2
AT1G07890.3	ALLDDPVFRPLVEK.2	806.459	15	1336.76	29	35	ALLDDPVFRPLVEK	b12	5
AT1G07890.3	YAADEDAFFADYAEAHMK.2	1032.94	15	1400.63	37	35	YAADEDAFFADYAEAHMK	y12	5
AT1G07890.3	YAADEDAFFADYAEAHMK.2	1032.94	15	1329.59	37	35	YAADEDAFFADYAEAHMK	y11	3
AT1G07890.3	YAADEDAFFADYAEAHMK.2	1032.94	15	1182.52	37	35	YAADEDAFFADYAEAHMK	y10	1
AT1G07890.3	YAADEDAFFADYAEAHMK.2	1032.94	15	964.419	37	35	YAADEDAFFADYAEAHMK	y8	4
AT1G07890.3	YAADEDAFFADYAEAHMK.2	1032.94	15	849.392	37	35	YAADEDAFFADYAEAHMK	y7	2
AT1G71380.1	ILPDSPSSSTQYTQGGLMYK.2	1087.03	15	1734.8	39	35	ILPDSPSSSTQYTQGGLMYK	y16	5
AT1G71380.1	ILPDSPSSSTQYTQGGLMYK.2	1087.03	15	1647.77	39	35	ILPDSPSSSTQYTQGGLMYK	y15	1
AT1G71380.1	ILPDSPSSSTQYTQGGLMYK.2	1087.03	15	1060.51	39	35	ILPDSPSSSTQYTQGGLMYK	y9	3
AT1G71380.1	ILPDSPSSSTQYTQGGLMYK.2	1087.03	15	897.45	39	35	ILPDSPSSSTQYTQGGLMYK	y8	2
AT1G71380.1	ILPDSPSSSTQYTQGGLMYK.2	1087.03	15	668.344	39	35	ILPDSPSSSTQYTQGGLMYK	y6	4
AT1G71380.1	LPQSNLQYVTSITFLLTTYAK.2	1201.15	15	1620.89	43	35	LPQSNLQYVTSITFLLTTYAK	y14	4
AT1G71380.1	LPQSNLQYVTSITFLLTTYAK.2	1201.15	15	1457.83	43	35	LPQSNLQYVTSITFLLTTYAK	y13	1
AT1G71380.1	LPQSNLQYVTSITFLLTTYAK.2	1201.15	15	1358.76	43	35	LPQSNLQYVTSITFLLTTYAK	y12	2
AT1G71380.1	LPQSNLQYVTSITFLLTTYAK.2	1201.15	15	1257.71	43	35	LPQSNLQYVTSITFLLTTYAK	y11	5
AT1G71380.1	LPQSNLQYVTSITFLLTTYAK.2	1201.15	15	1057.59	43	35	LPQSNLQYVTSITFLLTTYAK	y9	3
AT1G71380.1	QVDYILGDNPIK.2	687.867	15	1147.6	24	35	QVDYILGDNPIK	y10	3
AT1G71380.1	QVDYILGDNPIK.2	687.867	15	869.509	24	35	QVDYILGDNPIK	y8	4
AT1G71380.1	QVDYILGDNPIK.2	687.867	15	756.425	24	35	QVDYILGDNPIK	y7	2
AT1G71380.1	QVDYILGDNPIK.2	687.867	15	643.341	24	35	QVDYILGDNPIK	y6	1
AT1G71380.1	QVDYILGDNPIK.2	687.867	15	471.293	24	35	QVDYILGDNPIK	y4	5
AT1G71380.1	ASSLPSHALR.2	519.788	15	880.5	18	35	ASSLPSHALR	y8	5
AT1G71380.1	ASSLPSHALR.2	519.788	15	793.468	18	35	ASSLPSHALR	y7	3
AT1G71380.1	ASSLPSHALR.2	519.788	15	680.384	18	35	ASSLPSHALR	y6	1
AT1G71380.1	ASSLPSHALR.2	519.788	15	496.299	18	35	ASSLPSHALR	y4	2
AT1G71380.1	ASSLPSHALR.2	519.788	15	359.24	18	35	ASSLPSHALR	y3	4
AT5G52470.1	LAAAILGGVDNIWIKPGAK.2	954.059	15	1467.83	34	35	LAAAILGGVDNIWIKPGAK	y14	4
AT5G52470.1	LAAAILGGVDNIWIKPGAK.2	954.059	15	1354.75	34	35	LAAAILGGVDNIWIKPGAK	y13	1
AT5G52470.1	LAAAILGGVDNIWIKPGAK.2	954.059	15	1297.73	34	35	LAAAILGGVDNIWIKPGAK	y12	3
AT5G52470.1	LAAAILGGVDNIWIKPGAK.2	954.059	15	500.319	34	35	LAAAILGGVDNIWIKPGAK	y5	2
AT5G52470.1	LAAAILGGVDNIWIKPGAK.2	954.059	15	372.224	34	35	LAAAILGGVDNIWIKPGAK	y4	5
AT5G52470.1	TNVIPIIEDAR.2	620.848	15	926.531	22	35	TNVIPIIEDAR	y8	3
AT5G52470.1	TNVIPIIEDAR.2	620.848	15	813.446	22	35	TNVIPIIEDAR	y7	1
AT5G52470.1	TNVIPIIEDAR.2	620.848	15	216.098	22	35	TNVIPIIEDAR	b2	5
AT5G52470.1	TNVIPIIEDAR.2	620.848	15	315.166	22	35	TNVIPIIEDAR	b3	2
AT5G52470.1	TNVIPIIEDAR.2	620.848	15	428.25	22	35	TNVIPIIEDAR	b4	4
AT5G52470.1	ILALNASFFLK.2	618.871	15	1010.57	22	35	ILALNASFFLK	y9	1
AT5G52470.1	ILALNASFFLK.2	618.871	15	939.53	22	35	ILALNASFFLK	y8	3
AT5G52470.1	ILALNASFFLK.2	618.871	15	826.446	22	35	ILALNASFFLK	y7	2
AT5G52470.1	ILALNASFFLK.2	618.871	15	712.403	22	35	ILALNASFFLK	y6	4
AT5G52470.1	ILALNASFFLK.2	618.871	15	641.366	22	35	ILALNASFFLK	y5	5
AT5G52470.1	DHAC[+57.0]VVGGYR.2	567.261	15	881.43	20	35	DHACVVGGYR	y8	1
AT5G52470.1	DHAC[+57.0]VVGGYR.2	567.261	15	810.393	20	35	DHACVVGGYR	y7	2
AT5G52470.1	DHAC[+57.0]VVGGYR.2	567.261	15	551.294	20	35	DHACVVGGYR	y5	5
AT5G52470.1	DHAC[+57.0]VVGGYR.2	567.261	15	452.225	20	35	DHACVVGGYR	y4	4
AT5G52470.1	DHAC[+57.0]VVGGYR.2	567.261	15	253.093	20	35	DHACVVGGYR	b2	3
AT1G57720.1	ALIAAEYAGVK.2	553.316	15	921.504	19	35	ALIAAEYAGVK	y9	4
AT1G57720.1	ALIAAEYAGVK.2	553.316	15	808.42	19	35	ALIAAEYAGVK	y8	2
AT1G57720.1	ALIAAEYAGVK.2	553.316	15	737.383	19	35	ALIAAEYAGVK	y7	1
AT1G57720.1	ALIAAEYAGVK.2	553.316	15	666.346	19	35	ALIAAEYAGVK	y6	3
AT1G57720.1	ALIAAEYAGVK.2	553.316	15	959.52	19	35	ALIAAEYAGVK	b10	5
AT1G57720.1	FTSAFPHVER.2	595.801	15	942.479	21	35	FTSAFPHVER	y8	3
AT1G57720.1	FTSAFPHVER.2	595.801	15	855.447	21	35	FTSAFPHVER	y7	4
AT1G57720.1	FTSAFPHVER.2	595.801	15	784.41	21	35	FTSAFPHVER	y6	2
AT1G57720.1	FTSAFPHVER.2	595.801	15	637.342	21	35	FTSAFPHVER	y5	1
AT1G57720.1	FTSAFPHVER.2	595.801	15	554.261	21	35	FTSAFPHVER	b5	5
AT1G57720.1	VDISDEAQKER.2	645.32	15	962.454	23	35	VDISDEAQKER	y8	1
AT1G57720.1	VDISDEAQKER.2	645.32	15	875.422	23	35	VDISDEAQKER	y7	4
AT1G57720.1	VDISDEAQKER.2	645.32	15	760.395	23	35	VDISDEAQKER	y6	2
AT1G57720.1	VDISDEAQKER.2	645.32	15	631.352	23	35	VDISDEAQKER	y5	3
AT1G57720.1	VDISDEAQKER.2	645.32	15	530.246	23	35	VDISDEAQKER	b5	5
AT1G57720.1	VSQMIEDAEPFEGEALLDAK.2	1096.53	15	1633.76	40	35	VSQMIEDAEPFEGEALLDAK	y15	4
AT1G57720.1	VSQMIEDAEPFEGEALLDAK.2	1096.53	15	1504.72	40	35	VSQMIEDAEPFEGEALLDAK	y14	5
AT1G57720.1	VSQMIEDAEPFEGEALLDAK.2	1096.53	15	1318.65	40	35	VSQMIEDAEPFEGEALLDAK	y12	3
AT1G57720.1	VSQMIEDAEPFEGEALLDAK.2	1096.53	15	1189.61	40	35	VSQMIEDAEPFEGEALLDAK	y11	1
AT1G57720.1	VSQMIEDAEPFEGEALLDAK.2	1096.53	15	1003.44	40	35	VSQMIEDAEPFEGEALLDAK	b9	2
AT3G17390.1	ANVDYEQIVR.2	603.809	15	1021.53	21	35	ANVDYEQIVR	y8	4
AT3G17390.1	ANVDYEQIVR.2	603.809	15	922.463	21	35	ANVDYEQIVR	y7	1
AT3G17390.1	ANVDYEQIVR.2	603.809	15	807.436	21	35	ANVDYEQIVR	y6	2
AT3G17390.1	ANVDYEQIVR.2	603.809	15	644.373	21	35	ANVDYEQIVR	y5	3
AT3G17390.1	ANVDYEQIVR.2	603.809	15	1032.5	21	35	ANVDYEQIVR	b9	5
AT3G17390.1	FVIGGPHGDAGLTGR.2	727.381	15	1094.53	26	35	FVIGGPHGDAGLTGR	y12	3
AT3G17390.1	FVIGGPHGDAGLTGR.2	727.381	15	980.491	26	35	FVIGGPHGDAGLTGR	y10	2
AT3G17390.1	FVIGGPHGDAGLTGR.2	727.381	15	746.379	26	35	FVIGGPHGDAGLTGR	y8	4
AT3G17390.1	FVIGGPHGDAGLTGR.2	727.381	15	574.331	26	35	FVIGGPHGDAGLTGR	y6	1
AT3G17390.1	FVIGGPHGDAGLTGR.2	727.381	15	880.431	26	35	FVIGGPHGDAGLTGR	b9	5
AT3G17390.1	IPDKEILEIVK.2	648.892	15	1086.64	23	35	IPDKEILEIVK	y9	4
AT3G17390.1	IPDKEILEIVK.2	648.892	15	971.614	23	35	IPDKEILEIVK	y8	3
AT3G17390.1	IPDKEILEIVK.2	648.892	15	843.519	23	35	IPDKEILEIVK	y7	1
AT3G17390.1	IPDKEILEIVK.2	648.892	15	583.309	23	35	IPDKEILEIVK	b5	2
AT3G17390.1	IPDKEILEIVK.2	648.892	15	938.519	23	35	IPDKEILEIVK	b8	5
AT3G17390.1	TAAYGHFGR.2	490.241	15	807.39	17	35	TAAYGHFGR	y7	3
AT3G17390.1	TAAYGHFGR.2	490.241	15	736.353	17	35	TAAYGHFGR	y6	2
AT3G17390.1	TAAYGHFGR.2	490.241	15	573.289	17	35	TAAYGHFGR	y5	1
AT3G17390.1	TAAYGHFGR.2	490.241	15	516.268	17	35	TAAYGHFGR	y4	5
AT3G17390.1	TAAYGHFGR.2	490.241	15	379.209	17	35	TAAYGHFGR	y3	4
AT1G53310.1	VILGDVR.2	386.24	15	559.32	13	35	VILGDVR	y5	1
AT1G53310.1	VILGDVR.2	386.24	15	446.236	13	35	VILGDVR	y4	3
AT1G53310.1	VILGDVR.2	386.24	15	274.187	13	35	VILGDVR	y2	4
AT1G53310.1	VILGDVR.2	386.24	15	213.16	13	35	VILGDVR	b2	2
AT1G53310.1	VILGDVR.2	386.24	15	326.244	13	35	VILGDVR	b3	5
AT1G53310.1	QVSTFGLSLVR.2	603.846	15	979.557	21	35	QVSTFGLSLVR	y9	1
AT1G53310.1	QVSTFGLSLVR.2	603.846	15	791.477	21	35	QVSTFGLSLVR	y7	4
AT1G53310.1	QVSTFGLSLVR.2	603.846	15	644.409	21	35	QVSTFGLSLVR	y6	2
AT1G53310.1	QVSTFGLSLVR.2	603.846	15	587.388	21	35	QVSTFGLSLVR	y5	5
AT1G53310.1	QVSTFGLSLVR.2	603.846	15	474.303	21	35	QVSTFGLSLVR	y4	3
AT1G53310.1	VTIDLIEMVFAK.2	689.886	15	1178.65	24	35	VTIDLIEMVFAK	y10	4
AT1G53310.1	VTIDLIEMVFAK.2	689.886	15	1065.56	24	35	VTIDLIEMVFAK	y9	5
AT1G53310.1	VTIDLIEMVFAK.2	689.886	15	837.454	24	35	VTIDLIEMVFAK	y7	1
AT1G53310.1	VTIDLIEMVFAK.2	689.886	15	724.37	24	35	VTIDLIEMVFAK	y6	2
AT1G53310.1	VTIDLIEMVFAK.2	689.886	15	655.403	24	35	VTIDLIEMVFAK	b6	3
AT1G53310.1	EIAESSKPAK.2	530.288	15	817.441	19	35	EIAESSKPAK	y8	1
AT1G53310.1	EIAESSKPAK.2	530.288	15	746.404	19	35	EIAESSKPAK	y7	5
AT1G53310.1	EIAESSKPAK.2	530.288	15	617.362	19	35	EIAESSKPAK	y6	2
AT1G53310.1	EIAESSKPAK.2	530.288	15	443.298	19	35	EIAESSKPAK	y4	4
AT1G53310.1	EIAESSKPAK.2	530.288	15	315.203	19	35	EIAESSKPAK	y3	3
AT1G35720.1	HYNDEDVIR.2	580.77	15	1023.47	20	35	HYNDEDVIR	y8	2
AT1G35720.1	HYNDEDVIR.2	580.77	15	860.411	20	35	HYNDEDVIR	y7	1
AT1G35720.1	HYNDEDVIR.2	580.77	15	746.368	20	35	HYNDEDVIR	y6	5
AT1G35720.1	HYNDEDVIR.2	580.77	15	631.341	20	35	HYNDEDVIR	y5	4
AT1G35720.1	HYNDEDVIR.2	580.77	15	301.13	20	35	HYNDEDVIR	b2	3
AT1G35720.1	AQINATFNR.2	517.773	15	835.442	18	35	AQINATFNR	y7	1
AT1G35720.1	AQINATFNR.2	517.773	15	722.358	18	35	AQINATFNR	y6	2
AT1G35720.1	AQINATFNR.2	517.773	15	537.278	18	35	AQINATFNR	y4	3
AT1G35720.1	AQINATFNR.2	517.773	15	200.103	18	35	AQINATFNR	b2	5
AT1G35720.1	AQINATFNR.2	517.773	15	498.267	18	35	AQINATFNR	b5	4
AT1G35720.1	YQDDHGEEILK.2	673.815	15	1055.5	24	35	YQDDHGEEILK	y9	1
AT1G35720.1	YQDDHGEEILK.2	673.815	15	825.446	24	35	YQDDHGEEILK	y7	2
AT1G35720.1	YQDDHGEEILK.2	673.815	15	974.349	24	35	YQDDHGEEILK	b8	5
AT1G35720.1	YQDDHGEEILK.2	673.815	15	1087.43	24	35	YQDDHGEEILK	b9	4
AT1G35720.1	YQDDHGEEILK.2	673.815	15	1200.52	24	35	YQDDHGEEILK	b10	3
AT1G35720.1	VIGEEYQR.2	497.254	15	781.348	17	35	VIGEEYQR	y6	1
AT1G35720.1	VIGEEYQR.2	497.254	15	724.326	17	35	VIGEEYQR	y5	5
AT1G35720.1	VIGEEYQR.2	497.254	15	595.283	17	35	VIGEEYQR	y4	3
AT1G35720.1	VIGEEYQR.2	497.254	15	466.241	17	35	VIGEEYQR	y3	4
AT1G35720.1	VIGEEYQR.2	497.254	15	213.16	17	35	VIGEEYQR	b2	2
AT1G78380.1	FANFSIESEVPK.2	684.346	15	888.467	24	35	FANFSIESEVPK	y8	1
AT1G78380.1	FANFSIESEVPK.2	684.346	15	801.435	24	35	FANFSIESEVPK	y7	3
AT1G78380.1	FANFSIESEVPK.2	684.346	15	559.309	24	35	FANFSIESEVPK	y5	4
AT1G78380.1	FANFSIESEVPK.2	684.346	15	244.166	24	35	FANFSIESEVPK	y2	5
AT1G78380.1	FANFSIESEVPK.2	684.346	15	1124.53	24	35	FANFSIESEVPK	b10	2
AT1G78380.1	LIAWVK.2	365.237	15	616.382	12	35	LIAWVK	y5	3
AT1G78380.1	LIAWVK.2	365.237	15	503.298	12	35	LIAWVK	y4	1
AT1G78380.1	LIAWVK.2	365.237	15	432.261	12	35	LIAWVK	y3	4
AT1G78380.1	LIAWVK.2	365.237	15	246.181	12	35	LIAWVK	y2	5
AT1G78380.1	LIAWVK.2	365.237	15	227.175	12	35	LIAWVK	b2	2
AT1G78380.1	SLPDPEKVTEFVSELR.2	923.483	15	1433.76	33	35	SLPDPEKVTEFVSELR	y12	3
AT1G78380.1	SLPDPEKVTEFVSELR.2	923.483	15	1207.67	33	35	SLPDPEKVTEFVSELR	y10	5
AT1G78380.1	SLPDPEKVTEFVSELR.2	923.483	15	1079.57	33	35	SLPDPEKVTEFVSELR	y9	2
AT1G78380.1	SLPDPEKVTEFVSELR.2	923.483	15	980.505	33	35	SLPDPEKVTEFVSELR	y8	1
AT1G78380.1	SLPDPEKVTEFVSELR.2	923.483	15	750.414	33	35	SLPDPEKVTEFVSELR	y6	4
AT1G78380.1	VTEFVSELR.2	540.29	15	879.457	19	35	VTEFVSELR	y7	1
AT1G78380.1	VTEFVSELR.2	540.29	15	750.414	19	35	VTEFVSELR	y6	3
AT1G78380.1	VTEFVSELR.2	540.29	15	603.346	19	35	VTEFVSELR	y5	4
AT1G78380.1	VTEFVSELR.2	540.29	15	504.278	19	35	VTEFVSELR	y4	2
AT1G78380.1	VTEFVSELR.2	540.29	15	288.203	19	35	VTEFVSELR	y2	5
