# Supplementary material for: MRMaid: The SRM Assay Design Tool for Arabidopsis and Other Species
Source: Front Plant Sci. 2012 Jul 20;3:164. doi: 10.3389/fpls.2012.00164 (PMC3401051; doi:10.3389/fpls.2012.00164)
Supplement: Table S6 — Full results from PRIDE-MRMaid predicted transitions, Orbitrap-Skyline transitions and testing of 2+ or 3+ charge states for peptides over 1000 m/z. [file 29430_Bessant_DataSheet6.XLSX]

## Sheet: Suppl Table 6
Max of Area						peak areas					counts of valid transitions
					MRM method:	3plus	mrmaid		orbidesign		mrmaid			orbidesign
SP name	PeptideSequence	PrecursorMz	Peptide Probability (MRMaid)	FragmentIon	Precursor Charge (spectra)	to test 2+ or 3+	mrmaid repl 1	mrmaid repl 2	orbi repl 1	orbi repl 2	transition ok	nos transitions/peptide	nos peptides/protein	transition ok	nos transitions/peptide	nos peptides/protein
O23255	AGIIVLAEGR	499.803	0.568	b6	1(21); 2(1597)	650171	995885	519868			2	5	2	0	0	4
				y3	2(1579)	1660908	1832193	1917291			2			0
				y4	1(12); 2(1672)	4695556	5322528	5451058			2			0
				y5	1(21); 2(1646)	6234457	8860203	7194740			2			0
				y6	1(20); 2(1617)	8628185	9129531	6795812			2			0
	DIIMVDHMR	565.278	#N/A	b2	#N/A				5342368	6260307	0	0		2	5
				y3	#N/A				1689987	1709228	0			2
				y5	#N/A				1906689	2308076	0			2
				y6	#N/A				2641889	1609754	0			2
				y7	#N/A				1381887	1248754	0			2
	LVGVSEETTTGVK	660.356	#N/A	y11	#N/A				8662834	4208773	0	0		2	5
				y6	#N/A				1056955	1012812	0			2
				y7	#N/A				1143779	815440	0			2
				y8	#N/A				915869	913877	0			2
				y9	#N/A				5889280	5348443	0			2
	LYQMQQNGTLLFPAINVNDSVTK	865.448	0.279	y11	2(780); 3(88)	0					0	0		0	0
				y8	2(748); 3(1)	0					0			0
			#N/A	y10	#N/A	0					0			0
				y9	#N/A	12233					0			0
		1297.67	0.279	b11	2(10); 3(77)	0	0	0			0	0		0	0
				b12	2(736); 3(82)	0	2934	2035			0			0
				y11	2(780); 3(88)	0	0	0			0			0
				y13	2(737)	0	0	0			0			0
				y8	2(748); 3(1)	0	0	0			0			0
	TGQVPDPTSTDNPEFQIVLSIIK	833.771	0.827	y11	2(1960); 3(25)	0					0	0		0	0
				y17	2(2032)	0					0			0
				y8	2(222); 3(359)	8713					0			0
			#N/A	y10	#N/A	0					0			0
				y9	#N/A	2889					0			0
		1250.15	0.827	b12	2(1129); 3(340)	0	3943	1380			0	0		0	0
				y11	2(1960); 3(25)	0	0	0			0			0
				y12	2(1779); 3(3)	0	0	0			0			0
				y17	2(2032)	0	0	0			0			0
				y8	2(222); 3(359)	0	0	0			0			0
	VALLHLGK	425.779	0.071	b2	2(199)	15689004	17749420	16450562			2	5		0	4
				y4	2(207)	3482841	5742115	5344547	6661923	3429592	2			2
				y5	2(224)	5465196	6408867	6907409	8847925	6309664	2			2
				y6	2(231)	14992763	14330376	15534848	14987624	12421578	2			2
				y7	2(193)	6185609	7858569	6748444	6635771	4951692	2			2
			#N/A	b6	#N/A				666412	769997	0			2
	VAVICGYGDVGK	619.316	#N/A	b10	#N/A				106156	32354	0	0		2	5
				y10	#N/A				2372100	3095624	0			2
				y7	#N/A				4355998	3291234	0			2
				y8	#N/A				8456927	6289917	0			2
				y9	#N/A				4882654	6627280	0			2
O49299	ESQEALSPLVDLALK	806.943	0.615	b9	1(20); 2(539)	3172498	3120531	3015118			2	5	2	0	0	3
				y10	1(2); 2(525)	1634039	1898651	1768122			2			0
				y6	1(2); 2(528); 3(4)	545869	744860	678214			2			0
				y8	1(30); 2(540); 3(2)	2453925	3224721	3306450			2			0
				y9	1(20); 2(538)	3955729	3559511	3702389			2			0
	FDVEVFDPADDYVK	829.883	0.31	b6	2(261)		0	0			0	0		0	0
				y10	2(256)		5146	0			0			0
				y7	1(24); 2(270)		25450	0			1			0
				y8	2(270)		0	4069			0			0
				y9	2(271)		0	13614			1			0
	LSGTGSEGATIR	574.799	#N/A	y10	#N/A				1746283	1577578	0	0		2	5
				y5	#N/A				1298278	1368802	0			2
				y6	#N/A				916728	656238	0			2
				y7	#N/A				1246794	621475	0			2
				y8	#N/A				2453731	1278254	0			2
	LYIEQYEK	543.279	#N/A	b2	#N/A				5977834	6632258	0	0		2	5
				y4	#N/A				844032	1002562	0			2
				y5	#N/A				2652734	2998615	0			2
				y6	#N/A				8471896	8505662	0			2
				y7	#N/A				1418959	1381266	0			2
	QPNYLENFVQATFNALTAEK	766.718	0.4	y10	2(204); 3(53)	0					0	0		0	0
				y9	2(206); 3(173)	25685					0			0
			#N/A	y8	#N/A	10770					0			0
		1149.57	0.4	y10	2(204); 3(53)	713	0	7567	0	0	0	0		0	0
				y11	2(206); 3(54)	0	0	0	0	0	0			0
				y12	2(204)	0	0	0	0	0	0			0
				y14	2(200)	0	0	0			0			0
				y9	2(206); 3(173)	0	3734	0	0	0	0			0
			#N/A	y8	#N/A				11970	3490	0			1
	SDTGGEPPEFGAAADGDADR	967.904	0.487	b6	2(388)		309944	339562			2	5		0	0
				y10	2(425)		428557	328047			2			0
				y11	2(306)		129533	172462			2			0
				y14	2(448)		566599	764358			2			0
				y8	2(142)		167694	217703			2			0
	YDYENVDAGK	587.257	#N/A	b2	#N/A				3008973	3820712	0	0		2	5
				y4	#N/A				1014012	866731	0			2
				y6	#N/A				1449771	1014888	0			2
				y7	#N/A				1376841	741125	0			2
				y8	#N/A				2632097	1216229	0			2
O50008	AAGATWIQLDEPVLVMDLEGQK	795.41	0.398	y11	2(1413); 3(8)	2577					0	0	2	0	0	0
				y7	2(1364); 3(337)	0					0			0
			#N/A	y8	#N/A	51954					0			0
				y9	#N/A	0					0			0
		1192.61	0.398	y11	2(1413); 3(8)	0	0	0			0	0		0	0
				y12	2(1318); 3(2)	0	0	0			0			0
				y13	2(1371); 3(1)	0	0	0			0			0
				y14	2(1292); 3(1)	0	0	0			0			0
				y7	2(1364); 3(337)	0	4716	8200			0			0
	ALGVDTVPVLVGPVSYLLLSK	714.092	0.783	b10	2(37); 3(1275)	0					0	0		0	0
				b7	2(2314); 3(1299)	423494					0			0
				y10	2(25); 3(1278)	0					0			0
				y14	2(2347); 3(6)	0					0			0
				y9	2(873); 3(1298)	0					0			0
		1070.64	0.783	b10	2(37); 3(1275)	0	0	27906			1	0		0	0
				b7	2(2314); 3(1299)	0	0	0			0			0
				y10	2(25); 3(1278)	0	1982	0			0			0
				y14	2(2347); 3(6)	0	8446	0			0			0
				y9	2(873); 3(1298)	0	0	0			0			0
	DEALFSANAAALASR	753.881	0.488	b12	2(1712)		17460	6035			1	4		0	0
				y10	2(1976)		946764	308516			2			0
				y11	2(1979)		789931	351202			2			0
				y4	2(1840); 3(4)		197077	146302			2			0
				y5	2(1805); 3(4)		232257	141905			2			0
	GMLTGPVTILNWSFVR	895.985	#N/A	b12	#N/A				0	0	0	0		0	0
				y11	#N/A				264	0	0			0
				y4	#N/A				14939	0	0			1
				y6	#N/A				0	0	0			0
				y8	#N/A				0	27078	0			1
	LNLPILPTTTIGSFPQTVELR	1155.66	#N/A	y10	#N/A				0	951	0	0		0	0
				y15	#N/A				0	0	0			0
				y16	#N/A				0	0	0			0
				y7	#N/A				5208	0	0			0
				y8	#N/A				0	0	0			0
	MLAVLEQNILWVNPDCGLK	1107.08	#N/A	b12	#N/A				0	0	0	0		0	1
				y10	#N/A				0	0	0			0
				y7	#N/A				0	0	0			0
				y8	#N/A				0	0	0			0
				y9	#N/A				28327	35355	0			2
	NIWANDFAASLSTLQALEGIVGK	1209.64	#N/A	b9	#N/A				0	0	0	0		0	0
				y11	#N/A				0	0	0			0
				y14	#N/A				0	0	0			0
				y15	#N/A				0	0	0			0
				y9	#N/A				14861	0	0			1
	SFELLSLLPK	573.842	0.375	b8	2(1746)	331603	313631	258165			2	5		0	0
				y2	2(1717)	25244956	22765066	23084092			2			0
				y3	2(1703)	5851136	5234859	4753577			2			0
				y5	2(1554)	10221044	9529216	8540012			2			0
				y8	2(1521)	11716780	11219877	10867215			2			0
P06525	DHDKPIQQVIAEMTDGGVDR	742.027	0.595	y10	2(205); 3(200)	2734216					0	0	4	0	0	3
				y5	2(213); 3(199)	2082105					0			0
				y6	2(7); 3(200)	916008					0			0
				y7	2(2); 3(204)	1642182					0			0
				y9	2(21); 3(197)	1380539					0			0
		1112.54	0.595	y10	2(205); 3(200)	95517	10130	31587			2	3		0	0
				y5	2(213); 3(199)	319406	174250	485422			2			0
				y6	2(7); 3(200)	39003	6253	0			0			0
				y7	2(2); 3(204)	21033	6013	11730			1			0
				y9	2(21); 3(197)	10334	23488	16455			2			0
	EFGVTECVNPK	640.303	#N/A	y3	#N/A				7934459	5136157	0	0		2	5
				y5	#N/A				8294197	4272653	0			2
				y6	#N/A				8122988	3253752	0			2
				y7	#N/A				27425322	16341333	0			2
				y9	#N/A				7698241	6970613	0			2
	ELELEK	380.708	#N/A	b3	#N/A				375322	1953884	0	0		2	5
				y1	#N/A				27529660	15878210	0			2
				y2	#N/A				16310544	10560004	0			2
				y3	#N/A				13872187	19555352	0			2
				y4	#N/A				4400953	10428418	0			2
	FITHTVPFSEINK	766.909	0.723	b6	1(46); 2(326); 3(136)	1917038	1160875	1494579			2	5		0	0
				y11	1(46); 2(196)	719828	499701	787788			2			0
				y7	1(46); 2(334); 3(136)	4342371	3544392	3533100			2			0
				y8	1(35); 2(318)	1436022	959634	831528			2			0
				y9	1(36); 2(320)	1336885	1116153	1341624			2			0
	GQSVAIFGLGAVGLGAAEGAR	951.016	0.547	y10	2(347)		96274	29981			2	4		0	0
				y12	2(346)		195166	0			1			0
				y14	2(303)		223268	102926			2			0
				y7	2(350)		103758	37845			2			0
				y9	2(357); 3(14)		298675	111493			2			0
	IIGVDFNSK	496.774	0.22	y3	1(95)	2468630					0	0		0	0
				y4	1(97)	4283054					0			0
				y5	1(97); 2(58)	6016933					0			0
				y7	1(97); 2(60)	53031640					0			0
				y8	1(77); 2(1)	4595990					0			0
		992.541	0.22	y3	1(95)	631645	805640	576970			2	5		0	0
				y4	1(97)	957214	967063	1099254			2			0
				y5	1(97); 2(58)	587462	640480	621291			2			0
				y7	1(97); 2(60)	705038	682096	522850			2			0
				y8	1(77); 2(1)	28558	78087	79135			2			0
	ILFTSLCHTDVYFWEAK	1065.52	#N/A	b11	#N/A				0	0	0	0		0	0
				b12	#N/A				0	0	0			0
				y10	#N/A				0	0	0			0
				y11	#N/A				0	0	0			0
				y6	#N/A				7926	2928	0			0
	THPMNFLNER	629.803	#N/A	b2	#N/A				36693296	18074508	0	0		2	5
				y5	#N/A				444892	236528	0			2
				y6	#N/A				1181694	949025	0			2
				y7	#N/A				672439	456769	0			2
				y8	#N/A				20440840	16109344	0			2
P22953	EFAAEEISSMVLIK	783.908	0.384	b13	2(438)		0	4031			0	4	4	0	0	4
				y10	2(393)		461960	356267			2			0
				y6	2(449)		362199	250855			2			0
				y8	2(441)		575306	546493			2			0
				y9	2(435)		609585	534013			2			0
	EIAEAYLGVTIK	653.866	0.416	y10	2(362)		68804	0			1	3		0	0
				y5	2(430)		0	833793			1			0
				y6	2(429)		46127	610091			2			0
				y7	2(437)		15963	814127			2			0
				y8	2(432)		322959	892953			2			0
	FSDSSVQSDMK	615.769	0.214	y4	1(66); 2(174)		1150886	1216100			2	5		0	0
				y5	1(73); 2(146)		914715	1053091			2			0
				y7	1(46); 2(156)		1134680	959893			2			0
				y8	1(75); 2(146)		1625700	1100251			2			0
				y9	1(74); 2(187)		3271617	2619644			2			0
	IINEPTAAAIAYGLDK	830.451	#N/A	y12	#N/A				5188374	5318251	0	0		2	5
				y5	#N/A				1197522	719351	0			2
				y6	#N/A				1573107	1380842	0			2
				y7	#N/A				535228	583277	0			2
				y9	#N/A				992417	834498	0			2
	MKELESICNPIIAK	823.436	#N/A	b12	#N/A				21679	24224	0	0		2	3
				b9	#N/A				0	39935	0			1
				y5	#N/A				0	40023	0			1
				y8	#N/A				56621	16468	0			2
				y9	#N/A				116156	156091	0			2
	MVNHFVQEFK	639.819	#N/A	b5	#N/A				670701	664874	0	0		2	5
				b8	#N/A				860443	626490	0			2
				y2	#N/A				4101643	3286810	0			2
				y6	#N/A				1145852	1456617	0			2
				y7	#N/A				698950	641212	0			2
	STVHDVVLVGGSTR	713.886	0.712	y10	1(35); 2(677)		2257218	2459377	2845735	1414781	2	5		2	5
				y5	2(725)		3161369	1711844	2926288	2684368	2			2
				y7	2(722)		2288060	1616665	1404747	1973568	2			2
				y8	2(705)		2426339	2074568	2755875	2279968	2			2
				y9	1(97); 2(579)		1636566	1630847	1634381	870278	2			2
P25696	GNPTVEVDIHTSNGIK	840.931	0.39	b8	2(1613)	173213	102555	80787			2	5	3	0	0	4
				y10	2(1247)	0	431140	452316			2			0
				y11	1(2); 2(1592)	686282	680270	718726			2			0
				y7	1(3); 2(1945); 3(3)	506837	500277	553574			2			0
				y9	1(2); 2(1465)	538245	515348	506750			2			0
	IEEELGSEAIYAGVNFR	948.971	0.709	b10	2(2823); 3(19)		68829	0	0	0	1	4		0	3
				y5	2(3060); 3(26)		2237925	1148945	1302371	584219	2			2
				y6	2(2961); 3(24)		1934465	969208	1430380	814117	2			2
				y7	2(3266); 3(22)		3210910	1664334	2362760	1322504	2			2
				y8	2(2722); 3(1)		1645498	588742			2			0
			#N/A	y9	#N/A				1133578	475517	0			2
	MTTECGTEVQIVGDDLLVTNPK	1210.59	#N/A	b10	#N/A				13493	7291	0	0		1	4
				y10	#N/A				602876	311614	0			2
				y11	#N/A				390286	83978	0			2
				y12	#N/A				148658	91346	0			2
				y13	#N/A				178436	77633	0			2
	SCNALLLK	459.757	#N/A	b2	#N/A				34387856	31362530	0	0		2	5
				y2	#N/A				14554771	17121000	0			2
				y3	#N/A				8626278	11895010	0			2
				y5	#N/A				12664545	11257003	0			2
				y6	#N/A				42630552	41973148	0			2
	SGETEDTFIADLAVGLSTGQIK	751.381	0.402	y10	2(1785); 3(8)	0					0	0		0	0
				y8	2(1877); 3(160)	47909					0			0
				y9	2(1808); 3(40)	262987					0			0
		1126.57	0.402	b14	2(1790); 3(52)	0	0	0			0	1		0	0
				y10	2(1785); 3(8)	3544	3542	0			0			0
				y13	2(1769); 3(1)	0	0	0			0			0
				y8	2(1877); 3(160)	13141	0	69121			1			0
				y9	2(1808); 3(40)	0	74414	37192			2			0
	VTAAVPSGASTGIYEALELR	669.025	0.542	y15	2(2531); 3(2)	0					0	1		0	0
				y7	2(519); 3(177)	434722					0			0
			#N/A	y6	#N/A	376997					0			0
				y8	#N/A	34117					0			0
		1003.03	0.542	b5	2(1998); 3(187)	3583980	5375703	2242239			2	5		0	0
				y11	2(667); 3(2)	680614	892053	514459			2			0
				y15	2(2531); 3(2)	8828284	12270121	6707249			2			0
				y3	2(9); 3(186)	382714	519900	377419			2			0
				y7	2(519); 3(177)	543150	1069831	543177			2			0
	YGQDATNVGDEGGFAPNIQENK	1162.52	#N/A	b15	#N/A				0	0	0	0		0	3
				y12	#N/A				102388	44620	0			2
				y14	#N/A				306130	179266	0			2
				y7	#N/A				1320283	1151040	0			2
				y8	#N/A				0	280888	0			1
P25857	AAALNIVPTSTGAAK	692.893	#N/A	b6	#N/A				2209822	2167541	0	0	4	2	5	3
				b7	#N/A				604620	1002784	0			2
				y11	#N/A				5000689	3160125	0			2
				y8	#N/A				9779782	15017695	0			2
				y9	#N/A				6913973	7867486	0			2
	AVSLVLPQLK	534.345	#N/A	b6	#N/A				89852	177700	0	0		2	5
				y4	#N/A				5170508	6738554	0			2
				y5	#N/A				2996838	2514389	0			2
				y6	#N/A				4761294	2554535	0			2
				y8	#N/A				4988750	4456135	0			2
	IVDNETISVDGK	645.333	0.451	y10	1(93); 2(493)		4687010	4694350			2	5		0	0
				y5	1(93); 2(485)		2565608	2344533			2			0
				y6	1(91); 2(409)		943521	794885			2			0
				y7	1(93); 2(439)		1986106	1841902			2			0
				y9	1(93); 2(299)		902486	766321			2			0
	LLDASHR	406.225	#N/A	b2	#N/A				279221	307056	0	0		2	5
				b3	#N/A				84251	144116	0			2
				y3	#N/A				26482	41322	0			2
				y4	#N/A				306562	298229	0			2
				y5	#N/A				1026668	1687061	0			2
	VPTPNVSVVDLVINVEK	911.52	0.767	b9	1(11); 2(824); 3(83)		0	22454			1	4		0	0
				y11	1(28); 2(806)		230920	117792			2			0
				y14	1(28); 2(700)		99481	79926			2			0
				y7	1(29); 2(784); 3(35)		51825	71637			2			0
				y9	1(27); 2(793)		137628	75004			2			0
	VVAWYDNEWGYSQR	886.905	0.46	y10	2(514)		273085	120379			2	5		0	0
				y3	2(521); 3(11)		820508	226251			2			0
				y5	2(579); 3(12)		287839	128127			2			0
				y6	2(545); 3(7)		172090	79818			2			0
				y9	2(517)		210490	61343			2			0
	VVDLAHLVASK	576.343	0.34	b8	1(2); 2(379)		657903	307542			2	5		0	0
				y6	1(2); 2(420)		1381727	1168916			2			0
				y7	2(423)		1656199	1359633			2			0
				y8	1(2); 2(340)		544379	376495			2			0
				y9	2(437)		2477070	2133252			2			0
	WPGAEAVGSGDPLEDFCK	967.933	#N/A	b11	#N/A				34535	14930	0	0		2	1
				y10	#N/A				19398	0	0			1
				y11	#N/A				30158	0	0			1
				y7	#N/A				35878	0	0			1
				y9	#N/A				15985	0	0			1
P25858	AASFNIIPSSTGAAK	717.883	0.152	b6	2(1)	26395320	23886336	21145114			2	4	3	0	0	4
				y10	2(26)	16950422	18956828	10852769			2			0
				y11	2(25)	21913226	17940698	10622422			2			0
				y9	2(26)	93721064	88003360	63385848			2			0
	GILGYTEDDVVSTDFVGDNR	724.675	0.614	y7	2(101)	125062					0	0		0	1
				y8	2(82)	89646					0			0
				y9	2(105)	0					0			0
		1086.51	0.614	y10	2(68)	1613906	3983882	1064867	1699047	1004644	2	5		2	3
				y6	2(103)	1204572	2897987	648267			2			0
				y7	2(101)	713445	1245230	490723	526834	382209	2			2
				y8	2(82)	648595	1598021	416043			2			0
				y9	2(105)	2805445	6118183	2024294	2496243	1723426	2			2
			#N/A	b10	#N/A				194992	50118	0			2
				b11	#N/A				100910	47914	0			2
	LVSWYDNEWGYSSR	881.397	#N/A	y10	#N/A				2188581	1596383	0	0		2	4
				y5	#N/A				2548614	1749998	0			2
				y6	#N/A				1896754	1462905	0			2
				y8	#N/A				0	719562	0			1
				y9	#N/A				1823621	1397442	0			2
	VLPALNGK	406.255	0.292	b2	2(13)		17719366	13884745			2	2		0	2
				y6	1(37); 2(13)		44500004	47732716			2			0
	VPTVDVSVVDLTVR	749.927	0.117	y10	2(15)	28640044	21472236	25440392	21690064	29849696	2	5		2	4
				y5	2(14); 3(5)	9283301	6588686	7664894			2			0
				y6	2(14); 3(5)	16466715	13286135	11055734	13448384	16433487	2			2
				y8	2(15)	37069764	26791362	36325792	31962032	31823210	2			2
				y9	2(15)	12887128	11780086	13799981	9153645	8530497	2			2
			#N/A	y4	#N/A				16144165	11519346	0			2
	VVDLIVHMSK	570.826	#N/A	y4	#N/A				8623448	9366631	0	0		2	5
				y5	#N/A				10702339	13312745	0			2
				y6	#N/A				7212073	9910687	0			2
				y7	#N/A				3588480	3933475	0			2
				y8	#N/A				25179634	25600232	0			2
P42644	DNLTLWTSDMTDEAGDEIK	718.656	0.466	y9	2(416)	36135					0	0	2	0	0	4
			#N/A	y7	#N/A	12797					0			0
				y8	#N/A	140550					0			0
		1077.48	0.466	y11	2(394)	0	0	0			0	0		0	0
				y12	2(435)	0	0	0			0			0
				y13	2(452)	0	0	0			0			0
				y14	2(450)	0	0	0			0			0
				y9	2(416)	0	6127	765			0			0
	DSTLIMQLLR	595.334	#N/A	b5	#N/A				1238279	1236241	0	0		2	4
				b8	#N/A				306648	239007	0			2
				b9	#N/A				0	0	0			0
				y5	#N/A				10888347	12914514	0			2
				y6	#N/A				10377215	10247700	0			2
	EAAESTLVAYK	591.306	#N/A	y2	#N/A				2932166	2440644	0	0		2	5
				y3	#N/A				5350481	4486177	0			2
				y4	#N/A				2159150	2226108	0			2
				y6	#N/A				1640751	2491467	0			2
				y7	#N/A				3622015	6596441	0			2
	KEAAESTLVAYK	655.354	#N/A	b11	#N/A				68146	74072	0	0		2	4
				y10	#N/A				446093	331889	0			2
				y11	#N/A				496101	295912	0			2
				y7	#N/A				79119	271930	0			2
				y8	#N/A				63359	0	0			1
	QAFDDAIAELDTLGEESYK	705.664	0.579	y6	2(510)	0					0	0		0	0
			#N/A	y7	#N/A	13492					0			0
				y8	#N/A	53447					0			0
		1057.99	0.579	y10	2(464)	0	0	0			0	0		0	0
				y11	2(432)	32	0	0			0			0
				y12	2(495)	0	0	0			0			0
				y6	2(510)	0	1761	0			0			0
				y9	2(514); 3(1)	0	0	13874			1			0
	SASDIATAELAPTHPIR	875.46	0.627	y11	1(1); 2(450)	626036	493605	480979	746197	627793	2	5		2	4
				y6	2(517); 3(5)	1911814	1746207	2051814	1705293	632821	2			2
				y7	1(1); 2(512); 3(1)	1284933	1026099	1021163	1200260	612056	2			2
				y8	1(11); 2(477)	577565	638886	486742			2			0
				y9	2(479); 3(1)	696824	666550	449585	802141	646973	2			2
			#N/A	y10	#N/A				584202	522816	0			2
	TVDVEELSVEER	702.846	0.461	y10	1(1); 2(353)	3520484	4262844	3645777			2	5		0	0
				y3	2(375)	1722466	1589756	960428			2			0
				y5	2(387)	3259996	3231856	3318099			2			0
				y7	1(55); 2(341)	2156439	1898332	1887105			2			0
				y8	2(357)	3270640	3163833	2744319			2			0
P42760	AITQYIAHEFSDK	761.88	0.766	y4	2(58); 3(19)	589666	429796	536463	527268	387823	2	4	3	2	4	2
				y5	2(58)	421829	374151	260366			2			0
				y7	2(61)	856065	939019	838216	842986	784871	2			2
				y8	2(58)	344048	0	501507	853945	672460	1			2
				y9	2(58)	350802	627313	475761	769122	577099	2			2
			#N/A	b10	#N/A				107589	73479	0			2
	DMAIIAMGIEIESHEFDPVGSK	797.052	0.224	y10	2(14)	0					0	0		0	0
				y5	2(14)	22139					0			0
			#N/A	y8	#N/A	13710					0			0
				y9	#N/A	0					0			0
		1195.07	0.224	b17	2(16)	0	0	0			0	0		0	0
				y10	2(14)	0	12883	0			1			0
				y13	2(12)	0	0	0			0			0
				y15	2(16)	0	0	913			0			0
				y5	2(14)	0	0	0			0			0
	GNNLLSTGK	452.248	0.346	b4	2(36)	1775855	2123086	978817	1497422	1672747	2	5		2	5
				y4	2(37)	5923249	6857675	5210763	9230208	6454789	2			2
				y5	2(37)	10739890	11407597	5095953	9570465	6184587	2			2
				y6	2(32)	2301530	2519170	1604437	2681702	2005998	2			2
				y7	2(34)	3141062	3301857	2296959	3290083	3280928	2			2
	LVWEQVLKPLYGMTTDK	1011.04	#N/A	b6	#N/A				0	0	0	0		0	0
				b7	#N/A				0	0	0			0
				y10	#N/A				0	0	0			0
				y11	#N/A				2925	17495	0			1
				y9	#N/A				20564	0	0			1
	NVDFEFVHVELK	738.38	0.355	y10	2(33)		1558342	1222674			2	5		0	0
				y5	1(3); 2(35)		883870	726383			2			0
				y7	1(1); 2(34)		965272	462901			2			0
				y8	2(34)		789952	515874			2			0
				y9	1(3); 2(31)		543826	400007			2			0
P46645	APEDPILGVTVAYNNDPSPVK	732.711	0.623	y5	2(337); 3(54)	1147838					0	0	4	0	0	4
				y9	2(342); 3(59)	459191					0			0
			#N/A	y17	#N/A	0					0			0
				y3	#N/A	0					0			0
				y7	#N/A	137505					0			0
				y8	#N/A	442628					0			0
		1098.56	0.623	b9	2(341); 3(56)	541126	623242	305593			2	5		0	0
				y12	2(348); 3(1)	0	739357	710683			2			0
				y14	2(342); 3(2)	463841	828359	835898			2			0
				y5	2(337); 3(54)	2280376	2284266	1681602			2			0
				y9	2(342); 3(59)	388441	323184	278894			2			0
	EQVEFMTK	506.244	#N/A	b4	#N/A				318177	186209	0	0		2	5
				y3	#N/A				4859485	1326966	0			2
				y4	#N/A				6279833	7515819	0			2
				y5	#N/A				5587906	7906507	0			2
				y6	#N/A				6237664	6886116	0			2
	EYIPIVGISDFNK	747.896	0.278	b6	2(149)	57359	37191	67521			2	5		0	0
				y10	1(13); 2(181)	3468955	2899551	4470943			2			0
				y5	1(8); 2(177)	943690	612924	814500			2			0
				y7	1(13); 2(180)	1679848	135554	1851673			2			0
				y8	1(13); 2(172)	1156291	955384	1452907			2			0
	LILGADSPAITESR	721.896	0.569	y11	2(354)	9926958	7649956	8515729			2	5		0	0
				y4	2(361)	5853106	5492482	4986809			2			0
				y7	2(363)	10567145	9232148	7960846			2			0
				y8	1(47); 2(355)	6561788	7596571	5873419			2			0
				y9	2(362)	6249372	5982850	4547863			2			0
	TFVADGGECLIAQSYAK	915.441	#N/A	b13	#N/A				31497	12342	0	0		2	5
				y12	#N/A				888237	886807	0			2
				y6	#N/A				3238926	2290002	0			2
				y7	#N/A				903348	1227967	0			2
				y8	#N/A				543104	420804	0			2
	VFNLAGLSVEYFR	757.904	0.572	y4	2(366)		525311	83864			2	5		0	0
				y5	2(374)		449913	144956			2			0
				y6	2(382)		1614555	440297			2			0
				y8	2(386)		2707585	744044			2			0
				y9	2(356)		1763655	702961			2			0
	VGALSIVCK	473.773	#N/A	y3	#N/A				7352122	6868679	0	0		2	5
				y4	#N/A				6226361	4501796	0			2
				y5	#N/A				26078262	21526256	0			2
				y6	#N/A				9287701	10354517	0			2
				y8	#N/A				19599776	14687451	0			2
	VTTVQCLSGTGSLR	739.885	#N/A	y10	#N/A				8704871	6964343	0	0		2	5
				y4	#N/A				1866315	2168683	0			2
				y6	#N/A				6359747	2672857	0			2
				y7	#N/A				9495809	6284896	0			2
				y9	#N/A				7959753	5492912	0			2
P48491	AILNESSEFVGDK	704.851	0.297	b10	1(144); 2(589)	179522	139426	173865			2	5	3	0	0	3
				y10	1(141); 2(617)	12656149	8429005	9777994			2			0
				y11	1(143); 2(555)	8259473	4837125	7234970			2			0
				y6	1(137); 2(594)	2370652	1939799	2421710			2			0
				y8	1(144); 2(647)	15085903	11371204	11285695			2			0
	IIYGGSVNGGNCK	669.827	#N/A	y10	#N/A				2462659	3849200	0	0		2	5
				y11	#N/A				5490578	6739792	0			2
				y5	#N/A				1740408	888343	0			2
				y6	#N/A				2375103	2093764	0			2
				y9	#N/A				1020521	1555720	0			2
	NVSADVAATTR	552.786	0.267	y4	2(465)	3788082	4473457	7227410			2	4		0	0
				y5	2(489)	6145289	5666645	14669601			2			0
				y6	1(207); 2(29)	6049648	8082002	5814678			2			0
				y7	2(381)	10194639	9921617	0			1			0
				y9	2(507)	53107788	53886912	27432630			2			0
	VASPAQAQEVHDELR	825.416	#N/A	y5	#N/A				277839	318255	0	0		2	5
				y6	#N/A				120754	246134	0			2
				y7	#N/A				113937	173348	0			2
				y8	#N/A				315636	218047	0			2
				y9	#N/A				387368	364064	0			2
	VASPAQAQEVHDELRK	889.463	#N/A	b12	#N/A				0	0	0	0		0	2
				y10	#N/A				0	0	0			0
				y4	#N/A				194116	101896	0			2
				y5	#N/A				0	0	0			0
				y6	#N/A				36779	30296	0			2
	VAYALAQGLK	517.306	0.15	b9	1(167); 2(233)		759456	0			1	4		0	0
				y5	1(167); 2(1)		22595392	20102226			2			0
				y6	1(167); 2(232)		32323384	27638008			2			0
				y7	1(167); 2(229)		30585298	21332412			2			0
				y8	1(168); 2(240)		45680104	37973752			2			0
	VIACVGETLEER	688.348	#N/A	y10	#N/A				24125536	24192202	0	0		2	4
				y5	#N/A				9945618	0	0			1
				y7	#N/A				42381828	28821494	0			2
				y8	#N/A				18638120	15007189	0			2
				y9	#N/A				9602913	9883677	0			2
	VTNWSNVVIAYEPVWAIGTGK	768.739	0.847	y10	2(1900); 3(168)	0					0	0		0	0
				y9	2(1876); 3(195)	61303					0			0
			#N/A	y8	#N/A	17516					0			0
		1152.6	0.847	y10	2(1900); 3(168)	0	0	0			0	0		0	0
				y11	2(1879); 3(159)	0	1441	0			0			0
				y12	2(1895); 3(7)	0	0	0			0			0
				y13	2(1821); 3(1)	0	0	0			0			0
				y9	2(1876); 3(195)	0	0	7405			0			0
P49209	DEIVLDGNDIELVSR	843.931	0.317	b13	2(343)		0	0			0	0	3	0	0	4
				y10	2(385)		0	11360			1			0
				y11	2(362)		0	4567			0			0
				y8	2(282)		25389	3899			1			0
				y9	2(355)		0	0			0			0
	FVYAHFPINASIGGDGK	896.954	0.451	b6	1(10); 2(531); 3(163)		634974	306433			2	5		0	0
				y11	1(11); 2(537); 3(2)		700903	721759			2			0
				y12	1(9); 2(519); 3(38)		310741	185416			2			0
				y13	1(5); 2(356)		44952	89347			2			0
				y5	2(17); 3(177)		381030	557588			2			0
	HLNLDFQLIK	620.856	#N/A	b2	#N/A				1238012	1381871	0	0		2	5
				b5	#N/A				117110	135416	0			2
				b7	#N/A				91509	153505	0			2
				y5	#N/A				120982	94929	0			2
				y8	#N/A				366361	425303	0			2
	KFLDGIYVSEK	649.853	#N/A	b4	#N/A				363563	346184	0	0		2	5
				y10	#N/A				893061	515909	0			2
				y7	#N/A				596780	700087	0			2
				y8	#N/A				437958	535561	0			2
				y9	#N/A				988219	927302	0			2
	KVEMLDGVTIVR	680.387	#N/A	y10	#N/A				555928	1197483	0	0		2	5
				y6	#N/A				685281	1051051	0			2
				y7	#N/A				687487	758964	0			2
				y8	#N/A				465854	729903	0			2
				y9	#N/A				524507	534817	0			2
	SCALINQK	467.245	#N/A	b3	#N/A				3720419	3813639	0	0		2	5
				y3	#N/A				4074023	3963342	0			2
				y4	#N/A				3912433	4932906	0			2
				y5	#N/A				2796220	3201179	0			2
				y6	#N/A				5957029	11336810	0			2
	TALSHVDNLISGVTR	791.931	0.691	y10	2(1021)		1098920	669710			2	5		0	0
				y5	2(943); 3(52)		826550	1172086			2			0
				y6	2(826); 3(61)		552444	622555			2			0
				y8	1(17); 2(855)		470755	663134			2			0
				y9	2(1044)		1466237	1200075			2			0
	TILSSETMDIPDSVTIK	925.477	0.291	b10	2(455); 3(8)		64616	24255			2	5		0	0
				y11	1(2); 2(118)		546468	383593			2			0
				y7	1(2); 2(462); 3(8)		2440359	1405851			2			0
				y8	1(2); 2(448)		356345	354721			2			0
				y9	1(2); 2(450)		510917	477533			2			0
P51818	DSSMGGYMSSK	575.231	1	y10	1(39)		0	0			0	4	1	0	0	4
				y6	2(57)		336476	136915			2			0
				y7	1(39); 2(83)		2001782	1883545			2			0
				y8	1(37); 2(54)		378983	141569			2			0
				y9	1(39); 2(58)		290953	193083			2			0
	HFSVEGQLEFK	660.833	#N/A	b2	#N/A				9031741	7945387	0	0		2	5
				b9	#N/A				672746	556682	0			2
				y10	#N/A				1029092	899530	0			2
				y6	#N/A				824299	442609	0			2
				y9	#N/A				2882811	2749573	0			2
	KAVENSPFLEK	631.343	#N/A	b10	#N/A				266077	130407	0	0		2	5
				y10	#N/A				542843	496302	0			2
				y7	#N/A				349476	349984	0			2
				y8	#N/A				399493	373617	0			2
				y9	#N/A				581045	459370	0			2
	KPEEINKEEYAAFYK	929.965	#N/A	b7	#N/A				27046	50412	0	0		2	3
				b9	#N/A				30649	9243	0			1
				y10	#N/A				53501	41204	0			2
				y12	#N/A				4389	20271	0			1
				y8	#N/A				83078	41136	0			2
	SGDELTSLK	475.245	#N/A	y3	#N/A				685578	1311791	0	0		2	5
				y4	#N/A				1172214	2130659	0			2
				y5	#N/A				1100351	1363661	0			2
				y6	#N/A				701458	1133946	0			2
				y7	#N/A				1241493	990932	0			2
P53492	DLTDSLMK	922.455	0.009	b6	1(7)		176802	219931			2	5	3	0	0	4
				b7	1(7)		159851	83591			2			0
				y4	1(7)		520849	487458			2			0
				y6	1(7); 2(14)		75316	49957			2			0
				y7	1(7)		145584	128242			2			0
	DLYGNIVLSGGSTMFPGIADR	728.365	0.295	y6	2(661); 3(6)	0					0	0		0	0
				y7	2(660); 3(6)	70228					0			0
			#N/A	y8	#N/A	43388					0			0
				y9	#N/A	0					0			0
		1092.04	0.295	b15	2(649)	0	0	0			0	0		0	0
				b7	2(660); 3(6)	2606	0	8834			0			0
				y14	2(638); 3(1)	0	0	0			0			0
				y6	2(661); 3(6)	0	2209	0			0			0
				y7	2(660); 3(6)	0	4433	0			0			0
	EITALAPSSMK	574.305	#N/A	b5	#N/A				376440	382165	0	0		2	5
				y5	#N/A				5422543	7779213	0			2
				y6	#N/A				10454060	10529650	0			2
				y7	#N/A				7582352	6365917	0			2
				y9	#N/A				6966535	6478123	0			2
	GYMFTTTAER	588.771	#N/A	y4	#N/A				2783261	2750050	0	0		2	5
				y5	#N/A				6117498	5484146	0			2
				y6	#N/A				8349900	8117537	0			2
				y7	#N/A				8253970	7620605	0			2
				y8	#N/A				2743116	2307433	0			2
	LAYVALDYEQELETAK	928.47	0.956	b12	2(1735)		4362	0			0	4		0	0
				b8	2(2106); 3(1)		46889	40460			2			0
				y10	2(1915)		799874	617607			2			0
				y12	2(1695)		896809	587128			2			0
				y9	2(1686)		374881	357837			2			0
	SEYDESGPSIVHR	738.342	0.092	y3	2(184)	894449	779814	582679			2	5		0	0
				y6	2(184)	724615	766149	207894			2			0
				y7	2(187)	512597	710898	405147			2			0
				y8	1(18); 2(187)	769090	949230	568565			2			0
				y9	1(18); 2(175)	306336	394059	154039			2			0
	VAPEEHPVLLTEAPLNPK	977.536	#N/A	b13	#N/A				134486	88026	0	0		2	5
				b16	#N/A				240299	34381	0			2
				b6	#N/A				791350	753088	0			2
				y12	#N/A				605187	431369	0			2
				y8	#N/A				96802	133201	0			2
	VVAPPERK	448.272	#N/A	b2	#N/A				494849	958443	0	0		2	5
				y4	#N/A				152770	50123	0			2
				y5	#N/A				354775	356933	0			2
				y6	#N/A				279659	278655	0			2
				y7	#N/A				79837	78411	0			2
P60040	ELISLK	351.723	0.001	y1	2(1)		2629902	1537247			2	2	3	0	0	4
				y2	2(1)		1135977	1349288			2			0
	ENFINELIR	574.309	0.207	y2	2(157)		954510	541027			2	5		0	0
				y3	2(148)		805736	603723			2			0
				y4	2(148)		813386	685632			2			0
				y5	2(158)		3436915	3425418			2			0
				y6	2(155)		1417778	1258278			2			0
	IALTDNSIVEQALGK	786.436	0.959	y10	1(20); 2(599)		810217	526407			2	5		0	0
				y11	1(14); 2(555)		961423	680360			2			0
				y12	1(20); 2(573)		1507334	1107008			2			0
				y6	1(19); 2(638); 3(18)		1515666	454855			2			0
				y7	1(19); 2(636); 3(20)		1864969	1213612			2			0
	ILQLLR	378.261	#N/A	b2	#N/A				7340881	6714344	0	0		2	5
				b3	#N/A				1000878	956694	0			2
				y3	#N/A				3194056	3323873	0			2
				y4	#N/A				14234647	15314051	0			2
				y5	#N/A				5501179	4152934	0			2
	LLFIIR	387.765	#N/A	b2	#N/A				14549111	16681343	0	0		2	5
				b3	#N/A				907178	937828	0			2
				y2	#N/A				2463460	2800741	0			2
				y3	#N/A				4113449	4772631	0			2
				y4	#N/A				40835188	41099288	0			2
	NHYVEGGDAGNR	644.787	#N/A	b3	#N/A				81195	94799	0	0		2	5
				y10	#N/A				106622	120262	0			2
				y4	#N/A				39947	52477	0			2
				y8	#N/A				75856	39420	0			2
				y9	#N/A				43110	92916	0			2
	RVEPYVTYGFPNLK	841.949	#N/A	b10	#N/A				607379	687631	0	0		2	5
				b3	#N/A				888963	685342	0			2
				b6	#N/A				225667	186542	0			2
				y11	#N/A				233655	157140	0			2
				y4	#N/A				1826633	935807	0			2
	VEPYVTYGFPNLK	763.898	0.261	b9	1(20); 2(132)		0	2110			0	4		0	0
				y11	1(20); 2(24)		96948	86591			2			0
				y4	1(19); 2(178)		401692	358833			2			0
				y6	1(20); 2(66)		184258	193919			2			0
				y8	1(20); 2(58)		318213	246683			2			0
P93819	DDAWLDGEFISTVQQR	940.445	0.747	b10	2(2231)		0	0			0	1	2	0	0	4
				y10	2(1932)		14536	0			1			0
				y6	2(2334); 3(1)		10757	15726			2			0
				y7	2(1915)		0	0			0			0
				y8	2(1861)		0	0			0			0
	KLSSALSAASSACDHIR	887.449	#N/A	y11	#N/A				387826	408886	0	0		2	5
				y3	#N/A				416261	482318	0			2
				y7	#N/A				350306	392506	0			2
				y8	#N/A				99414	115253	0			2
				y9	#N/A				193091	124370	0			2
	LSSALSAASSACDHIR	823.402	#N/A	b11	#N/A				0	0	0	0		0	4
				y11	#N/A				397912	634603	0			2
				y5	#N/A				226501	243069	0			2
				y8	#N/A				440921	507023	0			2
				y9	#N/A				371808	512836	0			2
	MDLTAEELKEEK	718.353	#N/A	y5	#N/A				211681	48158	0	0		2	5
				y6	#N/A				209185	116801	0			2
				y7	#N/A				333248	417532	0			2
				y8	#N/A				533998	503118	0			2
				y9	#N/A				378660	387765	0			2
	MELIDAAFPLLK	680.881	0.357	y10	1(37); 2(1137)		4148855	2924076			2	5		0	0
				y4	1(37); 2(1198); 3(1)		10704876	7804157			2			0
				y5	1(37); 2(1165); 3(1)		3596487	2313040			2			0
				y8	1(37); 2(1197)		13718884	9097754			2			0
				y9	1(24); 2(1091)		5202216	3843133			2			0
	NGDWSIVQGLPIDEVSR	942.976	0.409	b10	2(1152); 3(14)		0	1542			0	1		0	0
				y10	2(1173)		0	2621			0			0
				y11	2(1191)		0	0			0			0
				y7	2(1234); 3(18)		23852	14106			2			0
				y9	2(1242)		0	0			0			0
	VQTSSGEKPVR	594.323	0.136	y3	2(438)		80699	23935			2	3		0	3
				y4	1(38); 2(440)		0	100786	55184	29238	1			2
				y7	2(391)		694820	10790	28061	40608	2			2
				y8	1(6); 2(437)		134878	2892	13720	4505	1			1
				y9	2(452)		33580	567578	215747	158840	2			2
			#N/A	y6	#N/A				13605	8627	0			1
Q05431	ALLDDPVFRPLVEK	806.459	0.428	b12	2(857)		377168	104778	307393	263838	2	5	3	2	5	4
				b9	2(854)		254970	265374	263365	279399	2			2
				y6	2(879)		464653	176407	547975	742921	2			2
				y7	2(811)		358980	401955	600599	314109	2			2
				y9	2(933)		3105052	1877351	2225262	2728264	2			2
	EGLLQLVSDK	551.311	0.234	y3	1(1); 2(483)	9595238	9700791	9361020			2	5		0	0
				y4	2(470)	3370283	4143304	2925019			2			0
				y5	2(442)	6088970	6046310	4287370			2			0
				y6	2(486)	4927258	4816382	4378083			2			0
				y7	1(1); 2(448)	2752193	2775161	2745924			2			0
	FDAEQAHGANSGIHIALR	953.98	0.393	b9	2(322); 3(1)		17266	25819			2	5		0	0
				y11	2(417); 3(1)		352105	322770			2			0
				y12	2(387); 3(1)		245769	119039			2			0
				y5	2(335); 3(416)		138487	201009			2			0
				y8	2(275); 3(7)		34915	51405			2			0
	LAWHSAGTFDCQSR	818.37	#N/A	b9	#N/A				75900	29665	0	0		2	5
				y10	#N/A				3057201	1468260	0			2
				y4	#N/A				1496668	2312852	0			2
				y8	#N/A				1768064	1479760	0			2
				y9	#N/A				1538087	1176638	0			2
	NYPTVSEDYKK	672.328	#N/A	b2	#N/A				1289105	862396	0	0		2	4
				y3	#N/A				0	184444	0			1
				y6	#N/A				553130	327455	0			2
				y7	#N/A				416259	379253	0			2
				y9	#N/A				3478326	1751919	0			2
	SGFEGAWTSNPLIFDNSYFK	760.692	0.758	y10	2(1488)	0					0	0		0	0
				y7	2(1511); 3(68)	26278					0			0
			#N/A	y6	#N/A	25176					0			0
				y8	#N/A	0					0			0
		1140.53	0.758	b13	2(1482); 3(3)	0	0	0			0	0		0	0
				y10	2(1488)	0	0	0			0			0
				y12	2(1436)	0	0	3329			0			0
				y13	2(1433)	0	0	0			0			0
				y7	2(1511); 3(68)	0	5504	0			0			0
	YAADEDAFFADYAEAHMK	1032.94	#N/A	y10	#N/A				92401	112488	0	0		2	3
				y11	#N/A				17574	13373	0			2
				y12	#N/A				13701	9823	0			1
				y7	#N/A				12365	23355	0			2
				y8	#N/A				32652	3590	0			1
Q9C9H5	ASSLPSHALR	519.788	#N/A	y3	#N/A				460333	352305	0	0	3	2	5	3
				y4	#N/A				260569	536365	0			2
				y6	#N/A				3340880	10664328	0			2
				y7	#N/A				303859	229377	0			2
				y8	#N/A				843117	338020	0			2
	DSNFEQYK	515.727	0.271	b7	1(9)		121521	37909			2	5		0	0
				y4	1(5); 2(4)		2305354	1277088			2			0
				y5	1(9); 2(4)		2520583	1040185			2			0
				y6	1(7); 2(4)		2124858	961498			2			0
				y7	1(9)		13719	42633			2			0
	FNLPMAFTTTMLSWSALEYGK	803.394	0.354	y10	2(16)	0					0	0		0	0
				y9	2(16); 3(1)	20459					0			0
			#N/A	y8	#N/A	0					0			0
		1204.59	0.354	y10	2(16)	0	0	0			0	0		0	0
				y11	2(16)	0	0	1913			0			0
				y14	2(16)	0	0	0			0			0
				y7	2(16); 3(1)	0	0	1006			0			0
				y9	2(16); 3(1)	1093	4850	0			0			0
	ILPDSPSSSTQYTQGGLMYK	1087.03	#N/A	y15	#N/A				285925	100385	0	0		2	5
				y16	#N/A				33417	33681	0			2
				y6	#N/A				182690	327853	0			2
				y8	#N/A				234793	308240	0			2
				y9	#N/A				240458	120452	0			2
	LPQSNLQYVTSITFLLTTYAK	1201.15	#N/A	y11	#N/A				0	0	0	0		0	0
				y12	#N/A				0	0	0			0
				y13	#N/A				0	0	0			0
				y14	#N/A				0	0	0			0
				y9	#N/A				3185	13049	0			1
	LYVGVGDPNVDHK	706.862	0.458	b5	2(17)	305550	456543	391521			2	5		0	0
				y10	2(17)	951795	1126713	627321			2			0
				y11	2(15)	379927	481637	384900			2			0
				y7	2(17)	152192	238623	155595			2			0
				y8	2(18)	842206	1489897	1037530			2			0
	QVDYILGDNPIK	687.867	0.562	y10	2(6)	1153800	1544467	1325116	1130732	1483347	2	5		2	5
				y4	2(11)	743291	1137340	1013725	705966	960863	2			2
				y6	2(26)	2783574	3042300	2819844	2000405	1537450	2			2
				y7	2(25)	2833931	3181696	3395470	2889447	2265284	2			2
				y8	2(4)	921887	1287390	1005563	977017	804422	2			2
Q9FEF8	DHACVVGGYR	567.261	#N/A	b2	#N/A				1355773	2015112	0	0	2	2	5	4
				y4	#N/A				166209	456022	0			2
				y5	#N/A				311630	207597	0			2
				y7	#N/A				701812	625967	0			2
				y8	#N/A				1222796	978621	0			2
	ILALNASFFLK	618.871	0.887	y5	2(34)		319682	374095	691310	292095	2	5		2	4
				y6	2(32)		412876	214826	366609	60887	2			2
				y7	2(39)		989510	420023	876509	239884	2			2
				y8	2(34)		552099	238355	718102	0	2			1
				y9	2(45)		1733954	1096757	1874271	645307	2			2
	LAAAILGGVDNIWIKPGAK	954.059	#N/A	y12	#N/A				8529	24749	0	0		1	3
				y13	#N/A				277337	122060	0			2
				y14	#N/A				71883	172092	0			2
				y4	#N/A				669247	776329	0			2
				y5	#N/A				177161	0	0			1
	TGGHFVISIK	529.803	0.264	b6	2(9)		209660	161546			2	5		0	0
				b7	2(10)		160501	86905			2			0
				y3	2(8)		287037	309303			2			0
				y5	2(10)		75833	196909			2			0
				y6	2(12)		218709	242564			2			0
	TNVIPIIEDAR	620.848	#N/A	b2	#N/A				16119434	16207051	0	0		2	5
				b3	#N/A				13713608	11361814	0			2
				b4	#N/A				1382779	2003763	0			2
				y7	#N/A				16019041	14800445	0			2
				y8	#N/A				1606563	1711065	0			2
Q9FVT2	ALIAAEYAGVK	553.316	0.191	y5	2(257)	1490819	1489265	1150892			2	5	4	0	4	4
				y6	2(206)	1668943	1681800	1590547	1358865	1570954	2			2
				y7	2(232)	5673764	5933348	5162265	3817083	6448042	2			2
				y8	2(245)	7716922	7541604	7186738	5167511	10035770	2			2
				y9	2(218)	1413415	3483174	4558648	3787765	4327187	2			2
			#N/A	b10	#N/A				150690	0	0			1
	FTSAFPHVER	595.801	#N/A	b5	#N/A				21935	131896	0	0		2	5
				y5	#N/A				1905673	1923682	0			2
				y6	#N/A				530361	718056	0			2
				y7	#N/A				69082	194529	0			2
				y8	#N/A				706824	505408	0			2
	IEESADFQMGVTNK	784.867	0.111	b11	2(142)	368	0	4294			0	4		0	0
				y5	2(131)	264947	357822	197235			2			0
				y6	2(131)	195949	128018	189011			2			0
				y8	2(117)	181031	166538	53998			2			0
				y9	2(145)	186425	160109	11998			2			0
	VDISDEAQKER	645.32	#N/A	b5	#N/A				91060	54206	0	0		2	5
				y5	#N/A				39906	64679	0			2
				y6	#N/A				28275	27804	0			2
				y7	#N/A				352743	516887	0			2
				y8	#N/A				67543	76392	0			2
	VPVLETPEGPIFESNAIAR	680.365	0.923	y10	2(1030); 3(2)	0					0	0		0	0
				y13	2(1206)	0					0			0
				y8	2(700); 3(140)	107300					0			0
			#N/A	y18	#N/A	0					0			0
				y7	#N/A	0					0			0
				y9	#N/A	0					0			0
		1020.04	0.923	y10	2(1030); 3(2)	176824	196814	42477			2	4		0	0
				y11	2(1132)	167716	165926	90403			2			0
				y13	2(1206)	963308	1392097	0			1			0
				y14	2(1165); 3(3)	183339	198753	108558			2			0
				y8	2(700); 3(140)	101668	156004	27820			2			0
	VSQMIEDAEPFEGEALLDAK	1096.53	#N/A	b9	#N/A				0	0	0	0		0	3
				y11	#N/A				176354	89275	0			2
				y12	#N/A				33312	21062	0			2
				y14	#N/A				16892	9731	0			1
				y15	#N/A				12769	12258	0			2
	YFWTMVNQPEFK	795.376	0.225	b8	1(3); 2(308)		0	0			0	3		0	0
				y4	1(3); 2(313)		31916	12479			2			0
				y6	1(3); 2(310)		36243	69134			2			0
				y7	1(3); 2(309)		351116	382221			2			0
				y9	1(3); 2(290)		0	0			0			0
Q9LUT2	ANVDYEQIVR	603.809	0.662	b9	2(263)	0	242544	0	233229	0	1	4	4	1	4	4
				y5	2(288)	9914824	7503107	5450789	7197072	8211005	2			2
				y6	1(87); 2(287)	12416296	11207462	6936507	8483955	10983885	2			2
				y7	2(318)	18143662	21643556	12134274	17029024	15349743	2			2
				y8	2(275)	8065742	8516427	6252102	9950284	5825265	2			2
	DDADFTWEVVKPLK	831.922	0.505	y3	2(278)		3213932	2299857			2	5		0	0
				y4	2(273)		1447465	1217598			2			0
				y7	2(298)		951892	976354			2			0
				y8	2(287)		797858	1312236			2			0
				y9	2(284)		1109239	1224861			2			0
	FVIGGPHGDAGLTGR	727.381	#N/A	b9	#N/A				588068	776597	0	0		2	5
				y10	#N/A				1162383	1749030	0			2
				y12	#N/A				1733416	2206822	0			2
				y6	#N/A				2702685	3428475	0			2
				y8	#N/A				2005282	2505908	0			2
	IPDKEILEIVK	648.892	#N/A	b5	#N/A				588599	577614	0	0		2	5
				b8	#N/A				874655	675213	0			2
				y7	#N/A				1024675	966184	0			2
				y8	#N/A				584970	495985	0			2
				y9	#N/A				845443	730777	0			2
	TAAYGHFGR	490.241	#N/A	y3	#N/A				2381746	4021168	0	0		2	5
				y4	#N/A				1487514	1807841	0			2
				y5	#N/A				3070934	3512537	0			2
				y6	#N/A				840717	1950755	0			2
				y7	#N/A				2374242	5011290	0			2
	TQVTIEYINESGAMVPVR	669.679	0.46	y3	2(269); 3(3)	659821					0	0		0	0
			#N/A	y6	#N/A	155304					0			0
				y7	#N/A	0					0			0
				y8	#N/A	161617					0			0
		1004.01	0.46	b14	2(247)	0	5224	0			0	3		0	0
				b15	2(272)	0	29933	0			1			0
				y10	2(201)	709330	875209	918917			2			0
				y3	2(269); 3(3)	3654676	3760104	3954200			2			0
				y4	2(255); 3(3)	908921	91061	664147			2			0
	VLVNIEQQSPDIAQGVHGHLTK	795.096	0.317	y10	2(180)	411398					0	1		0	0
				y13	2(183)	550307					0			0
				y8	2(176)	436131					0			0
			#N/A	y9	#N/A	131463					0			0
		1192.14	0.317	y10	2(180)	98971	77091	45892			2	5		0	0
				y11	2(181)	35729	30125	34675			2			0
				y13	2(183)	216957	159953	115834			2			0
				y14	2(181)	53714	92273	65887			2			0
				y8	2(176)	67574	34491	52692			2			0
Q9MAH0	EIAESSKPAK	530.288	#N/A	y3	#N/A				456812	420666	0	0	1	2	3	4
				y4	#N/A				0	68796	0			1
				y6	#N/A				277806	552035	0			2
				y7	#N/A				213949	101683	0			2
				y8	#N/A				26477	0	0			1
	GGGPTHLAILSQPPDTINGSLR	734.394	0.607	y10	2(282); 3(52)	300749					0	0		0	0
			#N/A	y7	#N/A	185180					0			0
				y8	#N/A	40848					0			0
				y9	#N/A	238375					0			0
		1101.09	0.607	b10	2(238); 3(4)	0	9312	1518			0	1		0	0
				b12	2(274); 3(63)	9855	4326	16472			1			0
				y10	2(282); 3(52)	45422	36033	75306			2			0
				y12	2(192)	3410	1981	8930			0			0
				y13	2(192)	0	771	3203			0			0
	HTDVLDAITTHLDIGSYR	676.345	0.337	y10	2(78); 3(54)	0					0	0		0	0
				y5	2(80); 3(105)	14092					0			0
				y6	2(52); 3(104)	8582					0			0
				y7	2(48); 3(105)	53664					0			0
				y8	2(84); 3(96)	15815					0			0
		1014.01	0.337	y10	2(78); 3(54)	0	0	0			0	0		0	0
				y5	2(80); 3(105)	0	13041	5705			1			0
				y6	2(52); 3(104)	0	0	0			0			0
				y7	2(48); 3(105)	0	482	0			0			0
				y8	2(84); 3(96)	0	0	0			0			0
	LEELGSVLTSLDPGDSIVIAK	719.395	0.393	y9	2(178); 3(5)	27155					0	0		0	0
			#N/A	y7	#N/A	12305					0			0
				y8	#N/A	0					0			0
		1078.59	0.393	b12	2(170); 3(5)	0	0	0			0	0		0	0
				y10	2(179); 3(6)	0	7565	9975			0			0
				y12	2(176); 3(1)	0	0	0			0			0
				y13	2(166); 3(1)	0	0	0			0			0
				y9	2(178); 3(5)	0	0	0			0			0
	LLVSEELWPFGEK	773.911	0.401	b8	2(237)	0	5111	0			0	4		0	0
				y10	2(203)	165752	105552	22899			2			0
				y5	2(241)	342215	358154	160132			2			0
				y6	2(240)	83405	119379	48207			2			0
				y7	2(178)	42440	54402	14730			2			0
	QVSTFGLSLVR	603.846	#N/A	y4	#N/A				985328	1162310	0	0		2	5
				y5	#N/A				172319	316968	0			2
				y6	#N/A				1414451	1735188	0			2
				y7	#N/A				652372	679311	0			2
				y9	#N/A				1531861	1505370	0			2
	VILGDVR	386.24	#N/A	b2	#N/A				6470326	4801932	0	0		2	5
				b3	#N/A				367373	638321	0			2
				y2	#N/A				5720016	7010277	0			2
				y4	#N/A				1325017	3240774	0			2
				y5	#N/A				9220457	15138518	0			2
	VTIDLIEMVFAK	689.886	#N/A	b6	#N/A				0	1242	0	0		0	4
				y10	#N/A				32216	19971	0			2
				y6	#N/A				162883	29576	0			2
				y7	#N/A				154146	12556	0			2
				y9	#N/A				158431	31311	0			2
Q9SYT0	AILLWTLEPGER	699.393	0.445	b8	2(353)	103823	149869	0			1	4	4	0	0	4
				y4	1(3); 2(355)	10388272	9836874	9571196			2			0
				y5	2(356)	3171908	2930052	3172990			2			0
				y7	2(347)	6519056	7421467	6425838			2			0
				y8	2(339)	6886782	8050842	7342755			2			0
	AQINATFNR	517.773	#N/A	b2	#N/A				24614170	11358509	0	0		2	5
				b5	#N/A				1274180	640894	0			2
				y4	#N/A				2524072	2730264	0			2
				y6	#N/A				6656824	6106919	0			2
				y7	#N/A				9886042	8144731	0			2
	HYNDEDVIR	580.77	0.168	b2	1(1); 2(124)		2143817	1195838	1656058	1286743	2	5		2	4
				y3	1(10); 2(121)		859551	502897			2			0
				y5	1(10); 2(121)		460234	515105	312391	463772	2			2
				y7	1(9); 2(126)		1517766	1241360	1798724	1492693	2			2
				y8	1(1); 2(123)		944169	827035	920826	1209385	2			2
			#N/A	y6	#N/A				238256	755301	0			2
	LLVSLVTSYR	575.845	0.612	b5	2(424)	4202656	3972247	2030912			2	5		0	0
				b6	2(425)	3717112	4287490	2612781			2			0
				y4	2(424)	3741093	3578123	2127643			2			0
				y5	2(424)	3678362	4328890	2507852			2			0
				y8	2(387)	3698622	4464707	3380483			2			0
	VIGEEYQR	497.254	#N/A	b2	#N/A				6369092	5725275	0	0		2	5
				y3	#N/A				897818	843435	0			2
				y4	#N/A				577223	1259974	0			2
				y5	#N/A				248799	686054	0			2
				y6	#N/A				9800878	19050652	0			2
	YQDDHGEEILK	673.815	0.269	b10	1(43); 2(140)	428690	227713	179681	314960	161637	2	5		2	4
				b9	1(43); 2(134)	368466	612522	211391	676587	251928	2			2
				y7	1(43); 2(142)	225370	280304	72578	56702	163832	2			2
				y8	1(43); 2(117)	159545	119992	101876			2			0
				y9	1(10); 2(151)	467948	521715	364405	992875	510068	2			2
			#N/A	b8	#N/A				244494	283825	0			2
Q9ZRW8	DFIEILK	439.255	0.033	b2	2(6)		10310803	4714922			2	5	4	0	2	4
				y4	2(23)		7998804	6802470			2			0
				y5	2(23)		21869226	20154002			2			0
	FANFSIESEVPK	684.346	0.529	b10	2(362)		230683	274242	214584	304544	2	5		2	5
				y2	2(344)		16870030	10434505	13195080	17589820	2			2
				y5	2(335)		2382460	1722111	1921799	2189135	2			2
				y7	2(314)		3195383	3298089	2180579	3194555	2			2
				y8	2(360)		7333949	7958581	6942359	8509880	2			2
	LIAWVK	365.237	#N/A	b2	#N/A				12373544	9834848	0	0		2	5
				y2	#N/A				7225549	4003042	0			2
				y3	#N/A				2750914	1872249	0			2
				y4	#N/A				66767916	42054612	0			2
				y5	#N/A				9571693	7716820	0			2
	NPILPSDPYLR	642.851	0.265	b3	2(183)		14241866	8564015			2	5		0	0
				b4	2(183)		3919010	2492221			2			0
				y4	2(183)		9993327	5922526			2			0
				y7	2(183)		15046071	7321964			2			0
				y8	2(181)		3948144	2337184			2			0
	SLPDPEKVTEFVSELR	923.483	#N/A	y10	#N/A				55255	30404	0	0		2	5
				y12	#N/A				132723	69306	0			2
				y6	#N/A				38746	114395	0			2
				y8	#N/A				132975	352396	0			2
				y9	#N/A				124146	145464	0			2
	VTEFVSELR	540.29	0.683	b5	2(382)		522536	0			1	4		0	4
				y4	2(413)		8885728	6917676	10065459	6532887	2			2
				y5	2(395)		7333962	6406580	5479317	6680501	2			2
				y6	1(47); 2(398)		8638748	9603788	7407671	9234927	2			2
				y7	1(1); 2(414)		10019061	10710698	8001190	9118121	2			2
			#N/A	y2	#N/A				3049338	2131405	0			2
